# Supplementary material for: A deep-learning automated image recognition method for measuring pore patterns in closely related bolivinids and calibration for quantitative nitrate paleo-reconstructions
Source: Sci Rep. 2023 Nov 10;13:19628. doi: 10.1038/s41598-023-46605-y (PMC10638366; doi:10.1038/s41598-023-46605-y)
Supplement: Supplementary file 1 — Supplementary Table S1. [file 41598_2023_46605_MOESM1_ESM.xlsx]

## Sheet: Manual vs Auto
	Supplementary Table ST1. Details of manual and automatic (deep-learning) pore density calculations of a total of 31 specimens belonging to species B. spissa (27 specimens) B. subadvena (3 specimens) and B. subadvena accumeata (1 specimen) from core-top samples (Costa Rica and Sagami Bay).
Manual	Specimen	Pores	Pore Density	Species		Automatic	Specimen	Pores	Pore Density
	8	311	0.00619645	B. spissa			8	306	0.00609683		1.60772
	54	348	0.00634238	B. spissa			54	341	0.0062148		2.01149
	3	259	0.00550244	B. spissa			3	237	0.00503505		8.49421
	4	242	0.0042735	B. spissa			4	222	0.00392032		8.26446
	5	309	0.00605218	B. spissa			5	311	0.00609135		0.647249
	6	389	0.00658998	B. spissa			6	354	0.00599705		8.99743
	7	219	0.00474612	B. spissa			7	212	0.00459441		3.19635
	8	184	0.00495503	B. spissa			8	178	0.00479345		3.26087
	9	348	0.00686404	B. spissa			9	317	0.00625259		8.90805
	10	345	0.00590602	B. spissa			10	326	0.00558076		5.50725
	11	354	0.00675637	B. spissa			11	343	0.00654643		3.10734
	15	252	0.00532902	B. spissa			15	232	0.00457901		14.0741
	16	378	0.00665692	B. spissa			16	371	0.00653365		1.85185
	17	209	0.00378356	B. spissa			17	209	0.00378356		0
	18	296	0.0066393	B. spissa			18	308	0.00690846		4.05405
	19	349	0.0065335	B. spissa			19	349	0.0065335		0
	20	325	0.00637117	B. spissa			20	319	0.00625355		1.84615
	21	354	0.00590256	B. spissa			21	360	0.0060026		1.69492
	22	353	0.00617673	B. spissa			22	349	0.00610674		1.13314
	23	260	0.00478152	B. spissa			23	260	0.00478152		0
	24	156	0.00310875	B. spissa			24	159	0.00316853		1.92308
	26	449	0.00740493	B. spissa			26	443	0.00822152		11.0276
	27	435	0.00787915	B. spissa			27	420	0.00760746		3.44828
	28	460	0.00732614	B. spissa			28	457	0.00832847		13.6816
	32	265	0.00490387	B. spissa			32	286	0.00529247		7.92453
	36	317	0.00537434	B. spissa			36	311	0.00527262		1.89274
	43	332	0.0062754	B. spissa			43	330	0.0062376		0.60241
	38	235	0.00407526	B. subadvena			38	283	0.00490766		20.4255
	39	259	0.00483389	B. subadvena			39	286	0.00533781		10.4247
	40	303	0.00572378	B. subadvena			40	320	0.00604492		5.61056
	31	496	0.00865363	B. subadvena accumeata			31	520	0.00907235		4.83871
		Average Pore Density	0.00587524						0.00580497	1.1959	4.41321
			0.00487765	1 SD pore density manual	1 SEM pore density manual				0.00543013	11.3268	12.1536
			0.00586832	0.00122222	0.00022696		0.000244014	0.00131406	0.0058741	0.098455	5.17601
								p value	0.985758

## Sheet: CostaRica#1&#2manual
Specimen	Area	Pores	Pore Density	Comment	Stub (#)	Species
8	50190	311	0.00619645	B. spissa	1	1
54	54869	348	0.00634238	B. spissa	1	1
3	47070	259	0.00550244	B. spissa	2	1
4	56628	242	0.0042735	B. spissa (for µCT)	2	1
5	51056	309	0.00605218	B. spissa	2	1
6	59029	389	0.00658998	B. spissa	2	1
7	46143	219	0.00474612	B. spissa	2	1
8	37134	184	0.00495503	B. spissa	2	1
9	50699	348	0.00686404	B. spissa	2	1
10	58415	345	0.00590602	B. spissa	2	1
11	52395	354	0.00675637	B. spissa	2	1
15	50666	252	0.00497375	B. spissa	2	1
16	56783	378	0.00665692	B. spissa	2	1
17	55239	209	0.00378356	B. spissa	2	1
18	44583	296	0.0066393	B. spissa	2	1
19	53417	349	0.0065335	B. spissa	2	1
20	51011	325	0.00637117	B. spissa	2	1
21	59974	354	0.00590256	B. spissa	2	1
22	57150	353	0.00617673	B. spissa	2	1
23	54376	260	0.00478152	B. spissa	2	1
24	50181	156	0.00310875	B. spissa	2	1
26	53883	449	0.00833287	B. spissa	2	1
27	55209	435	0.00787915	B. spissa	2	1
28	54872	460	0.00838315	B. spissa	2	1
32	54039	265	0.00490387	B. spissa	2	1
36	58984	317	0.00537434	B. spissa	2	1
43	52905	332	0.0062754	B. spissa	2	1
38	57665	235	0.00407526	Var. B. subadvena	2	2
39	53580	259	0.00483389	Var. B. subadvena	2	2
40	52937	303	0.00572378	Var. B. subadvena	2	2
31	57317	496	0.00865363	Var. B. subadvena accumeata	2	3
35	55735	802	0.0143895	B. argentea	2	4
37	54959	1081	0.0196692	B. argentea	2	4
41	51512	836	0.0162292	B. argentea	2	4
42	55619	945	0.0169906	B. argentea (for µCT)	2	4
36	50128.3	238	0.00474782	B. spissa Manual	2	1
37	57653.4	1081	0.01875	B. argentea Manual	2	4
38	53710.6	235	0.0043753	Var. B. subadvena	2	2
42	57124.1	945	0.0165429	B. argentea manual	2	4

## Sheet: CostaRica#1&#2auto
Specimen	Area	Pores	Pore density	Comment	Stub (#)	Species	Pore area	porosity	average pore size
8	50190	306	0.00609683	B. spissa	1	1	5450	10.8587	17.8105
54	54869	341	0.0062148	B. spissa	1	1	5451	9.93457	15.9853
3	47070	237	0.00503505	B. spissa	2	1	3800.17	8.07345	16.0345
4	56628	222	0.00392032	B. spissa (for µCT)	2	1	4845.29	8.55635	21.8256
5	51056	311	0.00609135	B. spissa	2	1	4952.77	9.70067	15.9253
6	59029	354	0.00599705	B. spissa	2	1	6941.07	11.7587	19.6075
7	46143	212	0.00459441	B. spissa	2	1	4097.36	8.87971	19.3272
8	37134	178	0.00479345	B. spissa	2	1	3383.74	9.11224	19.0098
9	50699	317	0.00625259	B. spissa	2	1	5612.49	11.0702	17.705
10	58415	326	0.00558076	B. spissa	2	1	6332.32	10.8402	19.4243
11	52395	343	0.00654643	B. spissa	2	1	5820.27	11.1084	16.9687
15	50666	232	0.00457901	B. spissa	2	1	3026.66	5.97375	13.0459
16	56783	371	0.00653365	B. spissa	2	1	4615.07	8.12756	12.4396
17	55239	209	0.00378356	B. spissa	2	1	3656.32	6.61909	17.4943
18	44583	308	0.00690846	B. spissa	2	1	4094.86	9.1848	13.295
19	53417	349	0.0065335	B. spissa	2	1	4361.66	8.16531	12.4976
20	51011	319	0.00625355	B. spissa	2	1	4000.66	7.84274	12.5413
21	59974	360	0.0060026	B. spissa	2	1	5434.55	9.0615	15.096
22	57150	349	0.00610674	B. spissa	2	1	4430.16	7.75181	12.6939
23	54376	260	0.00478152	B. spissa	2	1	4919.34	9.0469	18.9205
24	50181	159	0.00316853	B. spissa	2	1	3492.21	6.95922	21.9636
26	53883	443	0.00822152	B. spissa	2	1	5408.41	10.0373	12.2086
27	55209	420	0.00760746	B. spissa	2	1	6100.58	11.05	14.5252
28	54872	457	0.00832847	B. spissa	2	1	6019.56	10.9702	13.1719
32	54039	286	0.00529247	B. spissa	2	1	5013.86	9.27823	17.531
36	58984	311	0.00527262	B. spissa	2	1	5347.75	9.06645	17.1953
43	52905	330	0.0062376	B. spissa	2	1	5301.47	10.0207	16.0651
38	57665	283	0.00490766	Var. B. subadvena	2	2	6384.37	11.0715	22.5596
39	53580	286	0.00533781	Var. B. subadvena	2	2	6764.65	12.6253	23.6526
40	52937	320	0.00604492	Var. B. subadvena	2	2	9108.29	17.2059	28.4634
31	57317	520	0.00907235	Var. B. subadvena accumeata	2	3	3567.02	6.22332	6.85965
35	55735	802	0.0143895	B. argentea	2	4
37	54959	1081	0.0196692	B. argentea	2	4
41	51512	836	0.0162292	B. argentea	2	4
42	55619	945	0.0169906	B. argentea (for µCT)	2	4

## Sheet: CostaRica#3auto
Specimen	Area	Pores	Pore density	Comment	Pore area	porosity		Stub (#)	Species
2	49101	245	0.00498972	B. spissa	4680.41	9.53222	19.1037	3	1
3	51882	347	0.00668825	B. spissa	5326.3	10.2662	15.3496	3	1
4	45113	247	0.00547514	B. spissa	4233.05	9.38322	17.1379	3	1
5	51842	422	0.00814012	B. spissa	5702	10.9988	13.5119	3	1
8	54110	227	0.00419516	B. spissa	4529.04	8.37006	19.9517	3	1
10	48366	255	0.0052723	B. spissa	4136.78	8.55308	16.2227	3	1
11	51628	263	0.00509413	B. spissa	5513.17	10.6786	20.9626	3	1
13	48979	381	0.00777884	B. spissa (for µCT)	5443.58	11.1141	14.2876	3	1
14	59242	364	0.00614429	B. spissa	5851.2	9.87677	16.0747	3	1
16	52009	346	0.00665269	B. spissa	5960.21	11.46	17.226	3	1
17	51249	345	0.00673184	B. spissa (for µCT)	5424.2	10.584	15.7223	3	1
19	57762	415	0.00718465	B. spissa	6478.13	11.2152	15.61	3	1
20	54035	461	0.00853151	B. subadvena	7196.98	13.3191	15.6117	3	2
21	51231	329	0.00642189	B. subadvena	7369.48	14.3848	22.3996	3	2
23	54900	382	0.00695811	B. subadvena	10500.2	19.1261	27.4876	3	2
26	54277	318	0.00585884	B. subadvena	8075.26	14.8779	25.3939	3	2
27	52262	255	0.00487926	B. subadvena	7127.18	13.6374	27.9497	3	2
29	57367	344	0.00599648	B. subadvena	6861.03	11.9599	19.9448	3	2
33	56531	325	0.00574906	B. subadvena	7138.5	12.6276	21.9646	3	2
34	51117	318	0.00622102	B. subadvena	6463.32	12.6442	20.3249	3	2
35	54252	334	0.00615646	B. subadvena	7237.6	13.3407	21.6695	3	2
36	57132	283	0.00495344	B. subadvena	5110.57	8.94519	18.0585	3	2
39	53541	266	0.00496816	B. subadvena	5064.29	9.45871	19.0387	3	2
40	52596	257	0.0048863	B. subadvena	3833.72	7.28899	14.9172	3	2
41	51897	224	0.00431624	B. subadvena	3786.45	7.29609	16.9038	3	2
42	53211	252	0.00473586	B. subadvena	3803.88	7.14867	15.0947	3	2
44	52603	370	0.00703382	B. subadvena	4619.54	8.78189	12.4852	3	2
45	58166	240	0.00412612	B. subadvena	3403.89	5.85202	14.1829	3	2
48	54818	329	0.00600168	B. subadvena (for µCT)	3862.25	7.04558	11.7394	3	2
49	57427	340	0.00592056	B. subadvena	4215.63	7.34085	12.3989	3	2
50	56687	339	0.00598021	B. subadvena	5331.64	9.40539	15.7275	3	2
52	54254	301	0.00554798	B. subadvena (for µCT)	4683.9	8.63328	15.5611	3	2
53	59079	280	0.00473942	B. subadvena	7579.66	12.8297	27.0702	3	2
55	57007	267	0.00468364	B. subadvena	5940.93	10.4214	22.2507	3	2
59	55312	256	0.00462829	B. subadvena	6112.99	11.0518	23.8789	3	2
60	53518	289	0.00540005	B. subadvena	5611.18	10.4847	19.4159	3	2
62	59791	363	0.00607115	B. subadvena	6329.05	10.5853	17.4354	3	2
63	53330	320	0.00600038	B. subadvena	5259.87	9.86287	16.4371	3	2
64	57699	323	0.00559802	B. subadvena	6038.5	10.4655	18.6951	3	2
65	52922	199	0.00376025	B. subadvena	4441.81	8.39313	22.3207	3	2
68	51838	280	0.00540144	B. subadvena	5389.68	10.3972	19.2489	3	2
69	59613	323	0.00541828	B. subadvena	6472.47	10.8575	20.0386	3	2
9	56590	313	0.00553101	B. subadvena (for µCT)	7079.04	12.5094	22.6168	3	2
1	40879	364	0.00890433	B. subadvena accumeata (for µCT)	3547.53	8.67811	9.74595	3	3
			0.00556371	0.000954003	0.000166071
22	52447			B. subadvena				3	2
24	59877			B. subadvena				3	2
25				B. subadvena				3	2
28				B. subadvena				3	2
30				B. subadvena				3	2
32				B. subadvena				3	2
38	55796			B. subadvena		0	#DIV/0!	3	2
43	53632	254		B. subadvena	4268.01			3	2
51	53562	268		B. subadvena	3882.61			3	2
54		381		B. subadvena	5479.52			3	2
56				B. subadvena				3	2
57				B. subadvena				3	2
58				B. subadvena				3	2
66				B. subadvena				3	2
67				B. subadvena				3	2
37	53427	243	0.00454826	B. subadvena	4990.23	9.34028	20.5359	3	2
61	53136	282	0.00530714	B. subadvena	5106.54	9.61032	18.1083	3	2
46	55479		0	B. subadvena		0		3	2
47	56515		0	B. subadvena		0		3	2

## Sheet: Sagami Bay Central 1500m
Specimen	Area	Pores	Pore Density	Comment	Pore Area	Porosity	Mean Pore Radius
1	55111.7	249	0.0045181	B. spissa	5469.28	9.924	21.965
2	52339.5	224	0.00427975	B. spissa	3971.58	7.58811	17.7303
3	58622.8	258	0.00440102	B. spissa	3910.82	6.67116	15.1582
4	53634.4	261	0.00486628	B. spissa	4892.22	9.12144	18.7442
5	55904.4	362	0.00647534	B. spissa	6364.22	11.3841	17.5807
6	54924.9	294	0.00535276	B. spissa	4745.97	8.64083	16.1428
7	50664.7	238	0.00469755	B. spissa	4300.79	8.48873	18.0705
8	50111.7	239	0.00476935	B. spissa	3909.18	7.80094	16.3564
9	54086.2	213	0.00393816	B. spissa	4778.86	8.83564	22.436
10	57240.1	303	0.00529349	B. spissa	5350.26	9.34705	17.6576
11	55746.3	251	0.00450254	B. spissa	4618.78	8.28535	18.4015
13	51911.2	226	0.00435359	B. spissa	4186.55	8.06483	18.5246
14	50173.9	247	0.00492288	B. spissa	5079.1	10.123	20.5631
15	56459.3	324	0.00573865	B. spissa	5955.2	10.5478	18.3802
16	56064.9	280	0.00499421	B. spissa	5722.91	10.2077	20.439
18	53808.7	307	0.00570539	B. spissa	5357.77	9.95707	17.452
19	51296	188	0.00366501	B. spissa	3504.95	6.83279	18.6433
20	51769.1	269	0.00519615	B. spissa	4049.56	7.82233	15.0541
21	55417.1	300	0.0054135	B. spissa	4583.93	8.27169	15.2798
22	51086.3	279	0.00546134	B. spissa	4889.39	9.57084	17.5247
23	52869.6	284	0.00537171	B. spissa	5861.11	11.086	20.6377
24	52725.6	218	0.00413461	B. spissa	4473.07	8.48367	20.5187
25	55734.6	267	0.00479056	B. spissa	5357.66	9.61282	20.0662
26	53176.9	297	0.00558513	B. spissa	5922.74	11.1378	19.9419
27	52986	267	0.00503907	B. spissa	4671.7	8.81686	17.497
28	51385.2	253	0.0049236	B. spissa	4381.48	8.52675	17.3181
30	55977	292	0.00521643	B. spissa	4536.01	8.10335	15.5343
31	54273.2	218	0.00401671	B. spissa	3900.25	7.18633	17.8911
32	57694.3	327	0.0056678	B. spissa	5398.83	9.35764	16.5102
33	54090.2	320	0.00591605	B. spissa	6971.23	12.8882	21.7851
34	52759	254	0.00481434	B. spissa	5413.75	10.2613	21.314
35	53379.1	275	0.00515183	B. spissa	3969.3	7.43605	14.4338
36	52567.6	228	0.00433728	B. spissa	4897.34	9.31628	21.4796
37	51136.8	295	0.00576884	B. spissa	5383.14	10.5269	18.2479
38	50101.3	233	0.00465058	B. spissa	5657.9	11.2929	24.2828
39	61022.9	282	0.00462122	B. spissa	5043.27	8.26456	17.8839
40	53591.4	317	0.00591513	B. spissa	4602.22	8.58762	14.5181
29	56779.7	276	0.00486089	B. subadvena	7176.4	12.639	26.0015
			0.00498557	0.000633961	0.000104223	9.14514	1.40554
							18.4315

## Sheet: Collection statistic all data
1	55111.7	249	0.0045181	B. spissa	5469.28	9.924	21.965	Sagami Bay
2	52339.5	224	0.00427975	B. spissa	3971.58	7.58811	17.7303	Sagami Bay
3	58622.8	258	0.00440102	B. spissa	3910.82	6.67116	15.1582	Sagami Bay
4	53634.4	261	0.00486628	B. spissa	4892.22	9.12144	18.7442	Sagami Bay
5	55904.4	362	0.00647534	B. spissa	6364.22	11.3841	17.5807	Sagami Bay
6	54924.9	294	0.00535276	B. spissa	4745.97	8.64083	16.1428	Sagami Bay
7	50664.7	238	0.00469755	B. spissa	4300.79	8.48873	18.0705	Sagami Bay
8	50111.7	239	0.00476935	B. spissa	3909.18	7.80094	16.3564	Sagami Bay
9	54086.2	213	0.00393816	B. spissa	4778.86	8.83564	22.436	Sagami Bay
10	57240.1	303	0.00529349	B. spissa	5350.26	9.34705	17.6576	Sagami Bay
11	55746.3	251	0.00450254	B. spissa	4618.78	8.28535	18.4015	Sagami Bay
13	51911.2	226	0.00435359	B. spissa	4186.55	8.06483	18.5246	Sagami Bay
14	50173.9	247	0.00492288	B. spissa	5079.1	10.123	20.5631	Sagami Bay
15	56459.3	324	0.00573865	B. spissa	5955.2	10.5478	18.3802	Sagami Bay
16	56064.9	280	0.00499421	B. spissa	5722.91	10.2077	20.439	Sagami Bay
18	53808.7	307	0.00570539	B. spissa	5357.77	9.95707	17.452	Sagami Bay
19	51296	188	0.00366501	B. spissa	3504.95	6.83279	18.6433	Sagami Bay
20	51769.1	269	0.00519615	B. spissa	4049.56	7.82233	15.0541	Sagami Bay
21	55417.1	300	0.0054135	B. spissa	4583.93	8.27169	15.2798	Sagami Bay
22	51086.3	279	0.00546134	B. spissa	4889.39	9.57084	17.5247	Sagami Bay
23	52869.6	284	0.00537171	B. spissa	5861.11	11.086	20.6377	Sagami Bay
24	52725.6	218	0.00413461	B. spissa	4473.07	8.48367	20.5187	Sagami Bay
25	55734.6	267	0.00479056	B. spissa	5357.66	9.61282	20.0662	Sagami Bay
26	53176.9	297	0.00558513	B. spissa	5922.74	11.1378	19.9419	Sagami Bay
27	52986	267	0.00503907	B. spissa	4671.7	8.81686	17.497	Sagami Bay
28	51385.2	253	0.0049236	B. spissa	4381.48	8.52675	17.3181	Sagami Bay
30	55977	292	0.00521643	B. spissa	4536.01	8.10335	15.5343	Sagami Bay
31	54273.2	218	0.00401671	B. spissa	3900.25	7.18633	17.8911	Sagami Bay
32	57694.3	327	0.0056678	B. spissa	5398.83	9.35764	16.5102	Sagami Bay
33	54090.2	320	0.00591605	B. spissa	6971.23	12.8882	21.7851	Sagami Bay
34	52759	254	0.00481434	B. spissa	5413.75	10.2613	21.314	Sagami Bay
35	53379.1	275	0.00515183	B. spissa	3969.3	7.43605	14.4338	Sagami Bay
36	52567.6	228	0.00433728	B. spissa	4897.34	9.31628	21.4796	Sagami Bay
37	51136.8	295	0.00576884	B. spissa	5383.14	10.5269	18.2479	Sagami Bay
38	50101.3	233	0.00465058	B. spissa	5657.9	11.2929	24.2828	Sagami Bay
39	61022.9	282	0.00462122	B. spissa	5043.27	8.26456	17.8839	Sagami Bay
40	53591.4	317	0.00591513	B. spissa	4602.22	8.58762	14.5181	Sagami Bay
8	50190	306	0.00609683	B. spissa	5450	10.8587	17.8105	Costa Rica	#1
54	54869	341	0.0062148	B. spissa	5451	9.93457	15.9853	Costa Rica	#1
3	47070	237	0.00503505	B. spissa	3800.17	8.07345	16.0345	Costa Rica	#2
4	56628	222	0.00392032	B. spissa	4845.29	8.55635	21.8256	Costa Rica	#2
5	51056	311	0.00609135	B. spissa	4952.77	9.70067	15.9253	Costa Rica	#2
6	59029	354	0.00599705	B. spissa	6941.07	11.7587	19.6075	Costa Rica	#2
7	46143	212	0.00459441	B. spissa	4097.36	8.87971	19.3272	Costa Rica	#2
8	37134	178	0.00479345	B. spissa	3383.74	9.11224	19.0098	Costa Rica	#2
9	50699	317	0.00625259	B. spissa	5612.49	11.0702	17.705	Costa Rica	#2
10	58415	326	0.00558076	B. spissa	6332.32	10.8402	19.4243	Costa Rica	#2
11	52395	343	0.00654643	B. spissa	5820.27	11.1084	16.9687	Costa Rica	#2
15	50666	232	0.00457901	B. spissa	3026.66	5.97375	13.0459	Costa Rica	#2
16	56783	371	0.00653365	B. spissa	4615.07	8.12756	12.4396	Costa Rica	#2
17	55239	209	0.00378356	B. spissa	3656.32	6.61909	17.4943	Costa Rica	#2
18	44583	308	0.00690846	B. spissa	4094.86	9.1848	13.295	Costa Rica	#2
19	53417	349	0.0065335	B. spissa	4361.66	8.16531	12.4976	Costa Rica	#2
20	51011	319	0.00625355	B. spissa	4000.66	7.84274	12.5413	Costa Rica	#2
21	59974	360	0.0060026	B. spissa	5434.55	9.0615	15.096	Costa Rica	#2
22	57150	349	0.00610674	B. spissa	4430.16	7.75181	12.6939	Costa Rica	#2
23	54376	260	0.00478152	B. spissa	4919.34	9.0469	18.9205	Costa Rica	#2
24	50181	159	0.00316853	B. spissa	3492.21	6.95922	21.9636	Costa Rica	#2
26	53883	443	0.00822152	B. spissa	5408.41	10.0373	12.2086	Costa Rica	#2
27	55209	420	0.00760746	B. spissa	6100.58	11.05	14.5252	Costa Rica	#2
28	54872	457	0.00832847	B. spissa	6019.56	10.9702	13.1719	Costa Rica	#2
32	54039	286	0.00529247	B. spissa	5013.86	9.27823	17.531	Costa Rica	#2
36	58984	311	0.00527262	B. spissa	5347.75	9.06645	17.1953	Costa Rica	#2
43	52905	330	0.0062376	B. spissa	5301.47	10.0207	16.0651	Costa Rica	#2
2	49101	245	0.00498972	B. spissa	4680.41	9.53222	19.1037	Costa Rica	#3
3	51882	347	0.00668825	B. spissa	5326.3	10.2662	15.3496	Costa Rica	#3
4	45113	247	0.00547514	B. spissa	4233.05	9.38322	17.1379	Costa Rica	#3
5	51842	422	0.00814012	B. spissa	5702	10.9988	13.5119	Costa Rica	#3
8	54110	227	0.00419516	B. spissa	4529.04	8.37006	19.9517	Costa Rica	#3
10	48366	255	0.0052723	B. spissa	4136.78	8.55308	16.2227	Costa Rica	#3
11	51628	263	0.00509413	B. spissa	5513.17	10.6786	20.9626	Costa Rica	#3
13	48979	381	0.00777884	B. spissa	5443.58	11.1141	14.2876	Costa Rica	#3
14	59242	364	0.00614429	B. spissa	5851.2	9.87677	16.0747	Costa Rica	#3
16	52009	346	0.00665269	B. spissa	5960.21	11.46	17.226	Costa Rica	#3
17	51249	345	0.00673184	B. spissa	5424.2	10.584	15.7223	Costa Rica	#3
19	57762	415	0.00718465	B. spissa	6478.13	11.2152	15.61	Costa Rica	#3
						9.14514	1.40554	0.231069		0.258627
			0.00592517	0.00123021	0.000196992	9.5149	1.4245	0.228103		8.74643e-05
38	57665	283	0.00490766	Var. B. subadvena	6384.37	11.0715	22.5596	Costa Rica	#2
39	53580	286	0.00533781	Var. B. subadvena	6764.65	12.6253	23.6526	Costa Rica	#2
40	52937	320	0.00604492	Var. B. subadvena	9108.29	17.2059	28.4634	Costa Rica	#2
20	54035	461	0.00853151	B. subadvena	7196.98	13.3191	15.6117	Costa Rica	#3
21	51231	329	0.00642189	B. subadvena	7369.48	14.3848	22.3996	Costa Rica	#3
23	54900	382	0.00695811	B. subadvena	10500.2	19.1261	27.4876	Costa Rica	#3
26	54277	318	0.00585884	B. subadvena	8075.26	14.8779	25.3939	Costa Rica	#3
27	52262	255	0.00487926	B. subadvena	7127.18	13.6374	27.9497	Costa Rica	#3
29	57367	344	0.00599648	B. subadvena	6861.03	11.9599	19.9448	Costa Rica	#3
33	56531	325	0.00574906	B. subadvena	7138.5	12.6276	21.9646	Costa Rica	#3
34	51117	318	0.00622102	B. subadvena	6463.32	12.6442	20.3249	Costa Rica	#3
35	54252	334	0.00615646	B. subadvena	7237.6	13.3407	21.6695	Costa Rica	#3
36	57132	283	0.00495344	B. subadvena	5110.57	8.94519	18.0585	Costa Rica	#3
39	53541	266	0.00496816	B. subadvena	5064.29	9.45871	19.0387	Costa Rica	#3
40	52596	257	0.0048863	B. subadvena	3833.72	7.28899	14.9172	Costa Rica	#3
41	51897	224	0.00431624	B. subadvena	3786.45	7.29609	16.9038	Costa Rica	#3
42	53211	252	0.00473586	B. subadvena	3803.88	7.14867	15.0947	Costa Rica	#3
44	52603	370	0.00703382	B. subadvena	4619.54	8.78189	12.4852	Costa Rica	#3
45	58166	240	0.00412612	B. subadvena	3403.89	5.85202	14.1829	Costa Rica	#3
48	54818	329	0.00600168	B. subadvena	3862.25	7.04558	11.7394	Costa Rica	#3
49	57427	340	0.00592056	B. subadvena	4215.63	7.34085	12.3989	Costa Rica	#3
50	56687	339	0.00598021	B. subadvena	5331.64	9.40539	15.7275	Costa Rica	#3
52	54254	301	0.00554798	B. subadvena	4683.9	8.63328	15.5611	Costa Rica	#3
53	59079	280	0.00473942	B. subadvena	7579.66	12.8297	27.0702	Costa Rica	#3
55	57007	267	0.00468364	B. subadvena	5940.93	10.4214	22.2507	Costa Rica	#3
59	55312	256	0.00462829	B. subadvena	6112.99	11.0518	23.8789	Costa Rica	#3
60	53518	289	0.00540005	B. subadvena	5611.18	10.4847	19.4159	Costa Rica	#3
62	59791	363	0.00607115	B. subadvena	6329.05	10.5853	17.4354	Costa Rica	#3
63	53330	320	0.00600038	B. subadvena	5259.87	9.86287	16.4371	Costa Rica	#3
64	57699	323	0.00559802	B. subadvena	6038.5	10.4655	18.6951	Costa Rica	#3
65	52922	199	0.00376025	B. subadvena	4441.81	8.39313	22.3207	Costa Rica	#3
68	51838	280	0.00540144	B. subadvena	5389.68	10.3972	19.2489	Costa Rica	#3
69	59613	323	0.00541828	B. subadvena	6472.47	10.8575	20.0386	Costa Rica	#3
9	56590	313	0.00553101	B. subadvena	7079.04	12.5094	22.6168	Costa Rica	#3
			0.00555192	0.000921329	0.000158007	10.9375	2.96605	0.508673	0.000205377
31	57317	520	0.00907235	Var. B. subadvena 2	3567.02	6.22332	6.85965	Costa Rica	#2
1	40879	364	0.00890433	B. subadvena var 2	3547.53	8.67811	9.74595	Costa Rica	#3

## Sheet: Manual vs Auto (2)
Manual	Specimen	Pores	Pore Density			Automatic	Specimen	Pores	Pore Density
	8	311	0.00625269				8	306	0.00615216		1.60772
	54	348	0.0064364				54	341	0.00630693		2.01149
	3	259	0.00559057				3	237	0.0051157		8.49421
	4	242	0.0042735				4	222	0.00392032		8.26446
	5	309	0.00605218				5	311	0.00609135		0.647249
	6	389	0.00665242				6	354	0.00605387		8.99743
	7	219	0.00475323				7	212	0.0046013		3.19635
	8	184	0.00500959				8	178	0.00484623		3.26087
	9	348	0.0068757				9	317	0.00626321		8.90805
	10	367	0.00636399				10	326	0.00565303		11.1717
	11	354	0.00688381				11	343	0.00666991		3.10734
	15	270	0.00535938				15	232	0.00460509		14.0741
	16	378	0.00665692				16	371	0.00653365		1.85185
	17	209	0.00384474				17	209	0.00384474		0
	18	296	0.00676463				18	308	0.00703887		4.05405
	19	349	0.0066026				19	349	0.0066026		0
	20	325	0.00642546				20	319	0.00630684		1.84615
	21	354	0.00602102				21	360	0.00612307		1.69492
	22	353	0.00617673				22	349	0.00610674		1.13314
	23	260	0.00486864				23	260	0.00486864		0
	24	156	0.00316668				24	159	0.00322757		1.92308
	26	399	0.00745599				26	443	0.00827821		11.0276
	27	435	0.00797638				27	420	0.00770133		3.44828
	28	402	0.00740823				28	457	0.00842179		13.6816
	32	265	0.00498317				32	286	0.00537806		7.92453
	43	332	0.00635236				43	330	0.0063141		0.60241
	39	259	0.00483389				39	286	0.00533781		10.4247
	40	303	0.00572378				40	320	0.00604492		5.61056
	31	496	0.00865363				31	520	0.00907235		4.83871
											4.95871
