# Supplementary material for: A deep-learning automated image recognition method for measuring pore patterns in closely related bolivinids and calibration for quantitative nitrate paleo-reconstructions
Source: Sci Rep. 2023 Nov 10;13:19628. doi: 10.1038/s41598-023-46605-y (PMC10638366; doi:10.1038/s41598-023-46605-y)
Supplement: Supplementary file 2 — Supplementary Table S8. [file 41598_2023_46605_MOESM2_ESM.xlsx]

## Sheet: Tabelle1 
Supplementary Table ST10. Data of bottom-water oxygen, temperature, salinity, water depth, nitrate of Peruvian OMZ, Costa Rica, and Sagami Bay					Costa Rica from Station 24671 (B) 84.5°W 8.5°N 550m
* from Glock et al. 2011				M77 from CTD 501	Sagami Bay from Station 30510 (B) 140.5°E 34.5°N 1400 m
other: this study
Species	Location	Nitrate (µM)	Water depth (m)	Salinity (PSU)	Oxygen (µmol/kg)	Temperature (°C)	Average pore density (P/µm2)	Standard deviation (P/µm2)	Standard error of the mean(P/µm2)
B. spissa*	Peruvian OMZ	18.3	114	34.9522	1.07	12.9822	0.015469	0.001576	0.000394
B. spissa*	Peruvian OMZ	34.02	465	34.6439	2.418	8.12	0.00693259	0.00102814	0.00015679
B. spissa*	Peruvian OMZ	40.1	640	34.5574	8.16784	6.7	0.00520219	0.000891499	0.000140926
B. spissa*	Peruvian OMZ	40.75	928	34.5649	36.77	4.76	0.00533775	0.00102939	0.000191151
B. spissa*	Peruvian OMZ	38.84	579	34.5511	3.695	7.21	0.00572341	0.000951086	0.000122784
B. spissa*	Peruvian OMZ	40.98	698	34.5732	12.549	6.68	0.00493143	0.000859	0.0004295
B. spissa*	Peruvian OMZ	40.82	878	34.5268	34.2268	5.7168	0.00528812	0.000881745	0.000207831
B. spissa*	Peruvian OMZ	36.08	513	34.6006	2.40212	8.0514	0.0061599	0.000805489	0.000167957
B. spissa	Costa Rica	39.11	568	34.69	9.53	7.47	0.00592517	0.00123021	0.000196992
B. spissa	Sagami Bay, Japan	42.2	1410	34.5	56.4	2.3	0.00498557	0.000633961	0.000104223
B. subadvena	Costa Rica	39.11	568	34.69	9.53	7.47	0.00556371	0.000954003	0.000166071
B. subadvena	Sagami Bay, Japan	42.2	1410	34.5	56.4	2.3	0.00486089	0	0
B. subadvena accumeata	Costa Rica	39.11	568	34.69	9.53	7.47	0.00877898	0.000177271	0.00012535
B. argentea	Costa Rica	39.11	568	34.69	9.53	7.47	0.0168196	0.00219114	0.00109557

## Sheet: Temperature Regression
AUSGABE: ZUSAMMENFASSUNG
Regressions-Statistik
Multipler Korrelationskoeffizient	0.709053
Bestimmtheitsmaß	0.502756
Adjustiertes Bestimmtheitsmaß	0.447506
Standardfehler	0.000462011
Beobachtungen	11
ANOVA
	Freiheitsgrade (df)	Quadratsummen (SS)	Mittlere Quadratsumme (MS)	Prüfgröße (F)	F krit
Regression	1	1.94238e-06	1.94238e-06	9.09976	0.0145597
Residue	9	1.92109e-06	2.13454e-07
Gesamt	10	3.86347e-06
	Koeffizienten	Standardfehler	t-Statistik	P-Wert	Untere 95%	Obere 95%	Untere 95.0%	Obere 95.0%
Schnittpunkt	0.00426736	0.000443448	9.62312	4.9219e-06	0.00326421	0.00527051	0.00326421	0.00527051
X Variable 1	0.000209197	6.93491e-05	3.01658	0.0145597	5.23186e-05	0.000366075	5.23186e-05	0.000366075

## Sheet: Salinity Regression
AUSGABE: ZUSAMMENFASSUNG
Regressions-Statistik
Multipler Korrelationskoeffizient	0.637139
Bestimmtheitsmaß	0.405946
Adjustiertes Bestimmtheitsmaß	0.33994
Standardfehler	0.000504987
Beobachtungen	11
ANOVA
	Freiheitsgrade (df)	Quadratsummen (SS)	Mittlere Quadratsumme (MS)	Prüfgröße (F)	F krit
Regression	1	1.56836e-06	1.56836e-06	6.15014	0.0349945
Residue	9	2.29511e-06	2.55012e-07
Gesamt	10	3.86347e-06
	Koeffizienten	Standardfehler	t-Statistik	P-Wert	Untere 95%	Obere 95%	Untere 95.0%	Obere 95.0%
Schnittpunkt	-0.196544	0.0814861	-2.41199	0.0391212	-0.380878	-0.0122092	-0.380878	-0.0122092
X Variable 1	0.00584359	0.00235634	2.47995	0.0349945	0.000513187	0.011174	0.000513187	0.011174

## Sheet: Oxygen regression
AUSGABE: ZUSAMMENFASSUNG
Regressions-Statistik
Multipler Korrelationskoeffizient	0.65796
Bestimmtheitsmaß	0.432911
Adjustiertes Bestimmtheitsmaß	0.369901
Standardfehler	0.000493393
Beobachtungen	11
ANOVA
	Freiheitsgrade (df)	Quadratsummen (SS)	Mittlere Quadratsumme (MS)	Prüfgröße (F)	F krit
Regression	1	1.67254e-06	1.67254e-06	6.87052	0.0277577
Residue	9	2.19093e-06	2.43437e-07
Gesamt	10	3.86347e-06
	Koeffizienten	Standardfehler	t-Statistik	P-Wert	Untere 95%	Obere 95%	Untere 95.0%	Obere 95.0%
Schnittpunkt	0.00594778	0.000215987	27.5377	5.32796e-10	0.00545919	0.00643638	0.00545919	0.00643638
X Variable 1	-1.94532e-05	7.42159e-06	-2.62117	0.0277577	-3.6242e-05	-2.66443e-06	-3.6242e-05	-2.66443e-06

## Sheet: Water depth regression
AUSGABE: ZUSAMMENFASSUNG
Regressions-Statistik
Multipler Korrelationskoeffizient	0.693065
Bestimmtheitsmaß	0.48034
Adjustiertes Bestimmtheitsmaß	0.4226
Standardfehler	0.00047231
Beobachtungen	11
ANOVA
	Freiheitsgrade (df)	Quadratsummen (SS)	Mittlere Quadratsumme (MS)	Prüfgröße (F)	F krit
Regression	1	1.85578e-06	1.85578e-06	8.319	0.018052
Residue	9	2.00769e-06	2.23077e-07
Gesamt	10	3.86347e-06
	Koeffizienten	Standardfehler	t-Statistik	P-Wert	Untere 95%	Obere 95%	Untere 95.0%	Obere 95.0%
Schnittpunkt	0.00653626	0.000374469	17.4547	3.0055e-08	0.00568915	0.00738337	0.00568915	0.00738337
X Variable 1	-1.26928e-06	4.40069e-07	-2.88427	0.018052	-2.26478e-06	-2.73772e-07	-2.26478e-06	-2.73772e-07
