# Supplementary material for: A deep-learning automated image recognition method for measuring pore patterns in closely related bolivinids and calibration for quantitative nitrate paleo-reconstructions
Source: Sci Rep. 2023 Nov 10;13:19628. doi: 10.1038/s41598-023-46605-y (PMC10638366; doi:10.1038/s41598-023-46605-y)
Supplement: Supplementary file 3 — Supplementary Table S9. [file 41598_2023_46605_MOESM3_ESM.xlsx]

## Sheet: Sheet1
Supplementary Table ST8. Data table showing analysed porosity, pore density, mean pore size of Bolivina spissa from Gulf of Guayaquil (M77/2-59-01), Mexican Margin (MAZ-1E-04), Sea of Okhotsk (MDO1-2415), and the core-top samples – Sagami Bay (Japan), continental margin off Costa Rica (SO206-43-MUC).
Location	Core	Specimen#	Depth	Pore density (P/µm2)	Porosity (%)	Mean pore size (µm2)	Species
Gulf of Guayaquil	M77/2-59-01	1	8cm	0.00426084	10.664	25.028	Bolivina spissa
Gulf of Guayaquil	M77/2-59-01	2	8cm	0.00268439	6.83726	25.4705	Bolivina spissa
Gulf of Guayaquil	M77/2-59-01	3	8cm	0.00484246	8.85172	18.2794	Bolivina spissa
Gulf of Guayaquil	M77/2-59-01	4	8cm	0.0032756	7.85808	23.9897	Bolivina spissa
Gulf of Guayaquil	M77/2-59-01	7	8cm	0.00497003	9.93647	19.9928	Bolivina spissa
Gulf of Guayaquil	M77/2-59-01	8	8cm	0.00524418	9.24795	17.6347	Bolivina spissa
Gulf of Guayaquil	M77/2-59-01	9	8cm	0.00513934	8.87393	17.2667	Bolivina spissa
Gulf of Guayaquil	M77/2-59-01	10	8cm	0.00426975	7.77768	18.2158	Bolivina spissa
Gulf of Guayaquil	M77/2-59-01	11	8cm	0.00470925	9.08616	19.2943	Bolivina spissa
Gulf of Guayaquil	M77/2-59-01	12	8cm	0.00377459	5.77926	15.3109	Bolivina spissa
Gulf of Guayaquil	M77/2-59-01	13	8cm	0.00453281	8.27226	18.2497	Bolivina spissa
Gulf of Guayaquil	M77/2-59-01	14	8cm	0.00327328	7.35536	22.4709	Bolivina spissa
Gulf of Guayaquil	M77/2-59-01	15	8cm	0.00417509	8.45644	20.2545	Bolivina spissa
Gulf of Guayaquil	M77/2-59-01	17	8cm	0.00433501	8.55469	19.7339	Bolivina spissa
Gulf of Guayaquil	M77/2-59-01	18	8cm	0.00404215	7.87899	19.4921	Bolivina spissa
Gulf of Guayaquil	M77/2-59-01	39	8cm	0.00434893	7.63417	17.5541	Bolivina spissa
Gulf of Guayaquil	M77/2-59-01	40	8cm	0.00428171	7.10057	16.5835	Bolivina spissa
Gulf of Guayaquil	M77/2-59-01	41	8cm	0.00416882	8.52321	20.4452	Bolivina spissa
Gulf of Guayaquil	M77/2-59-01	42	8cm	0.00394135	8.68485	22.0352	Bolivina spissa
Gulf of Guayaquil	M77/2-59-01	43	8cm	0.00460845	8.84668	19.1966	Bolivina spissa
Gulf of Guayaquil	M77/2-59-01	3	53cm	0.0039268	7.49954	19.0983	Bolivina spissa
Gulf of Guayaquil	M77/2-59-01	4	53cm	0.00347711	7.76444	22.3301	Bolivina spissa
Gulf of Guayaquil	M77/2-59-01	5	53cm	0.00464092	8.36503	18.0245	Bolivina spissa
Gulf of Guayaquil	M77/2-59-01	6	53cm	0.00418627	7.01442	16.7558	Bolivina spissa
Gulf of Guayaquil	M77/2-59-01	7	53cm	0.00430659	7.35291	17.0736	Bolivina spissa
Gulf of Guayaquil	M77/2-59-01	8	53cm	0.0044143	7.9887	18.0973	Bolivina spissa
Gulf of Guayaquil	M77/2-59-01	9	53cm	0.00339461	6.5136	19.1881	Bolivina spissa
Gulf of Guayaquil	M77/2-59-01	10	53cm	0.00429649	8.4383	19.64	Bolivina spissa
Gulf of Guayaquil	M77/2-59-01	11	53cm	0.00380837	6.83111	17.9371	Bolivina spissa
Gulf of Guayaquil	M77/2-59-01	13	53cm	0.00420887	8.44343	20.061	Bolivina spissa
Gulf of Guayaquil	M77/2-59-01	15	53cm	0.00449057	8.51526	18.9625	Bolivina spissa
Gulf of Guayaquil	M77/2-59-01	16	53cm	0.00559582	9.88348	17.6622	Bolivina spissa
Gulf of Guayaquil	M77/2-59-01	17	53cm	0.00401758	7.08323	17.6306	Bolivina spissa
Gulf of Guayaquil	M77/2-59-01	18	53cm	0.00410546	8.10177	19.7342	Bolivina spissa
Gulf of Guayaquil	M77/2-59-01	19	53cm	0.00491592	9.27498	18.8672	Bolivina spissa
Gulf of Guayaquil	M77/2-59-01	20	53cm	0.00477483	7.71346	16.1544	Bolivina spissa
Gulf of Guayaquil	M77/2-59-01	23	53cm	0.00334716	8.52364	25.4653	Bolivina spissa
Gulf of Guayaquil	M77/2-59-01	24	53cm	0.0048507	8.48913	17.5008	Bolivina spissa
Gulf of Guayaquil	M77/2-59-01	25	53cm	0.00349376	7.62649	21.8289	Bolivina spissa
Gulf of Guayaquil	M77/2-59-01	26	53cm	0.00405835	8.5752	21.1298	Bolivina spissa
Gulf of Guayaquil	M77/2-59-01	1	68cm	0.0052588	9.40658	17.8873	Bolivina spissa
Gulf of Guayaquil	M77/2-59-01	2	68cm	0.00392677	6.2663	15.9579	Bolivina spissa
Gulf of Guayaquil	M77/2-59-01	4	68cm	0.00328788	6.52665	19.8506	Bolivina spissa
Gulf of Guayaquil	M77/2-59-01	5	68cm	0.00455125	8.71675	19.1525	Bolivina spissa
Gulf of Guayaquil	M77/2-59-01	6	68cm	0.00515031	8.90628	17.2927	Bolivina spissa
Gulf of Guayaquil	M77/2-59-01	7	68cm	0.00357271	7.62308	21.337	Bolivina spissa
Gulf of Guayaquil	M77/2-59-01	8	68cm	0.00454835	7.78219	17.1099	Bolivina spissa
Gulf of Guayaquil	M77/2-59-01	9	68cm	0.00307708	7.80511	25.3653	Bolivina spissa
Gulf of Guayaquil	M77/2-59-01	10	68cm	0.00440643	9.3364	21.1881	Bolivina spissa
Gulf of Guayaquil	M77/2-59-01	11	68cm	0.00473395	10.021	21.1683	Bolivina spissa
Gulf of Guayaquil	M77/2-59-01	12	68cm	0.00480459	8.9522	18.6326	Bolivina spissa
Gulf of Guayaquil	M77/2-59-01	13	68cm	0.0046021	9.0629	19.693	Bolivina spissa
Gulf of Guayaquil	M77/2-59-01	14	68cm	0.00488591	9.09974	18.6245	Bolivina spissa
Gulf of Guayaquil	M77/2-59-01	15	68cm	0.00461916	8.40787	18.2022	Bolivina spissa
Gulf of Guayaquil	M77/2-59-01	17	68cm	0.00521433	9.08179	17.417	Bolivina spissa
Gulf of Guayaquil	M77/2-59-01	18	68cm	0.00411669	9.38501	22.7975	Bolivina spissa
Gulf of Guayaquil	M77/2-59-01	19	68cm	0.00390314	8.26848	21.1842	Bolivina spissa
Gulf of Guayaquil	M77/2-59-01	20	68cm	0.00320721	7.16857	22.3514	Bolivina spissa
Gulf of Guayaquil	M77/2-59-01	21	68cm	0.00346046	9.06288	26.1898	Bolivina spissa
Gulf of Guayaquil	M77/2-59-01	1	93cm	0.00426961	8.19629	19.1968	Bolivina spissa
Gulf of Guayaquil	M77/2-59-01	2	93cm	0.00357157	7.75819	21.7221	Bolivina spissa
Gulf of Guayaquil	M77/2-59-01	3	93cm	0.0039272	7.77501	19.7978	Bolivina spissa
Gulf of Guayaquil	M77/2-59-01	4	93cm	0.0047495	8.63461	18.18	Bolivina spissa
Gulf of Guayaquil	M77/2-59-01	5	93cm	0.00448331	9.11971	20.3415	Bolivina spissa
Gulf of Guayaquil	M77/2-59-01	8	93cm	0.00367714	8.66267	23.5582	Bolivina spissa
Gulf of Guayaquil	M77/2-59-01	13	93cm	0.00383593	6.82087	17.7815	Bolivina spissa
Gulf of Guayaquil	M77/2-59-01	14	93cm	0.00412198	5.59348	13.5699	Bolivina spissa
Gulf of Guayaquil	M77/2-59-01	17	93cm	0.00451985	8.66038	19.1608	Bolivina spissa
Gulf of Guayaquil	M77/2-59-01	22	93cm	0.00334716	7.50311	22.4163	Bolivina spissa
Gulf of Guayaquil	M77/2-59-01	23	93cm	0.00523532	7.90865	15.1063	Bolivina spissa
Gulf of Guayaquil	M77/2-59-01	24	93cm	0.00492739	10.0217	20.3388	Bolivina spissa
Gulf of Guayaquil	M77/2-59-01	26	93cm	0.00487852	9.5352	19.5453	Bolivina spissa
Gulf of Guayaquil	M77/2-59-01	28	93cm	0.00460812	9.08986	19.7258	Bolivina spissa
Gulf of Guayaquil	M77/2-59-01	29	93cm	0.00381174	8.36915	21.9563	Bolivina spissa
Gulf of Guayaquil	M77/2-59-01	30	93cm	0.00386909	9.25317	23.9156	Bolivina spissa
Gulf of Guayaquil	M77/2-59-01	31	93cm	0.00377223	8.58875	22.7684	Bolivina spissa
Gulf of Guayaquil	M77/2-59-01	32	93cm	0.00618302	10.6725	17.261	Bolivina spissa
Gulf of Guayaquil	M77/2-59-01	33	93cm	0.0048105	8.98346	18.6747	Bolivina spissa
Gulf of Guayaquil	M77/2-59-01	34	93cm	0.00387098	8.75437	22.6154	Bolivina spissa
Gulf of Guayaquil	M77/2-59-01	1	188cm	0.00424317	9.43148	22.2274	Bolivina spissa
Gulf of Guayaquil	M77/2-59-01	2	188cm	0.00448865	7.0213	15.6423	Bolivina spissa
Gulf of Guayaquil	M77/2-59-01	5	188cm	0.00341646	8.28386	24.2469	Bolivina spissa
Gulf of Guayaquil	M77/2-59-01	6	188cm	0.00376415	6.78053	18.0135	Bolivina spissa
Gulf of Guayaquil	M77/2-59-01	8	188cm	0.00398111	7.05476	17.7206	Bolivina spissa
Gulf of Guayaquil	M77/2-59-01	12	188cm	0.00345253	7.32048	21.2033	Bolivina spissa
Gulf of Guayaquil	M77/2-59-01	13	188cm	0.00488057	8.48161	17.3783	Bolivina spissa
Gulf of Guayaquil	M77/2-59-01	15	188cm	0.00301932	6.95217	23.0256	Bolivina spissa
Gulf of Guayaquil	M77/2-59-01	16	188cm	0.00361841	7.22986	19.9807	Bolivina spissa
Gulf of Guayaquil	M77/2-59-01	17	188cm	0.00424906	7.96139	18.7369	Bolivina spissa
Gulf of Guayaquil	M77/2-59-01	19	188cm	0.00322337	6.77517	21.0189	Bolivina spissa
Gulf of Guayaquil	M77/2-59-01	20	188cm	0.00322996	6.59353	20.4137	Bolivina spissa
Gulf of Guayaquil	M77/2-59-01	21	188cm	0.0032953	7.38881	22.4223	Bolivina spissa
Gulf of Guayaquil	M77/2-59-01	25	188cm	0.00442145	6.84502	15.4814	Bolivina spissa
Gulf of Guayaquil	M77/2-59-01	28	188cm	0.00334625	6.82261	20.3888	Bolivina spissa
Gulf of Guayaquil	M77/2-59-01	35	188cm	0.00391861	8.08171	20.6239	Bolivina spissa
Gulf of Guayaquil	M77/2-59-01	38	188cm	0.00363769	7.87132	21.6383	Bolivina spissa
Gulf of Guayaquil	M77/2-59-01	39	188cm	0.0041941	7.55477	18.0129	Bolivina spissa
Gulf of Guayaquil	M77/2-59-01	1	228cm	0.0035351	8.17332	23.1205	Bolivina spissa
Gulf of Guayaquil	M77/2-59-01	2	228cm	0.00459156	8.22393	17.911	Bolivina spissa
Gulf of Guayaquil	M77/2-59-01	3	228cm	0.00411921	9.00406	21.8587	Bolivina spissa
Gulf of Guayaquil	M77/2-59-01	4	228cm	0.00254561	4.7771	18.766	Bolivina spissa
Gulf of Guayaquil	M77/2-59-01	5	228cm	0.00469846	9.39758	20.0014	Bolivina spissa
Gulf of Guayaquil	M77/2-59-01	6	228cm	0.00398748	7.04254	17.6616	Bolivina spissa
Gulf of Guayaquil	M77/2-59-01	7	228cm	0.00404667	10.1126	24.9898	Bolivina spissa
Gulf of Guayaquil	M77/2-59-01	8	228cm	0.00363128	8.34457	22.9797	Bolivina spissa
Gulf of Guayaquil	M77/2-59-01	9	228cm	0.00311292	6.32881	20.3308	Bolivina spissa
Gulf of Guayaquil	M77/2-59-01	10	228cm	0.00465788	8.88185	19.0684	Bolivina spissa
Gulf of Guayaquil	M77/2-59-01	11	228cm	0.00421241	9.76519	23.182	Bolivina spissa
Gulf of Guayaquil	M77/2-59-01	12	228cm	0.00400588	7.74609	19.3368	Bolivina spissa
Gulf of Guayaquil	M77/2-59-01	13	228cm	0.00522153	9.77672	18.7238	Bolivina spissa
Gulf of Guayaquil	M77/2-59-01	19	228cm	0.00414802	8.11493	19.5634	Bolivina spissa
Gulf of Guayaquil	M77/2-59-01	21	228cm	0.00466887	9.39371	20.1199	Bolivina spissa
Gulf of Guayaquil	M77/2-59-01	22	228cm	0.00590053	11.0207	18.6775	Bolivina spissa
Gulf of Guayaquil	M77/2-59-01	24	228cm	0.00290352	6.35457	21.8858	Bolivina spissa
Gulf of Guayaquil	M77/2-59-01	25	228cm	0.003656	8.21774	22.4774	Bolivina spissa
Gulf of Guayaquil	M77/2-59-01	27	228cm	0.00521529	8.38826	16.084	Bolivina spissa
Gulf of Guayaquil	M77/2-59-01	28	228cm	0.0052034	9.45756	18.1757	Bolivina spissa
Gulf of Guayaquil	M77/2-59-01	3	308cm	0.00454067	7.71626	16.9936	Bolivina spissa
Gulf of Guayaquil	M77/2-59-01	4	308cm	0.00413394	6.64762	16.0806	Bolivina spissa
Gulf of Guayaquil	M77/2-59-01	6	308cm	0.00435371	7.15743	16.4398	Bolivina spissa
Gulf of Guayaquil	M77/2-59-01	7	308cm	0.00557178	8.56572	15.3734	Bolivina spissa
Gulf of Guayaquil	M77/2-59-01	8	308cm	0.00350548	8.01813	22.8731	Bolivina spissa
Gulf of Guayaquil	M77/2-59-01	9	308cm	0.0039579	6.21936	15.7138	Bolivina spissa
Gulf of Guayaquil	M77/2-59-01	10	308cm	0.00411141	6.4651	15.7248	Bolivina spissa
Gulf of Guayaquil	M77/2-59-01	12	308cm	0.00396079	7.43794	18.7789	Bolivina spissa
Gulf of Guayaquil	M77/2-59-01	13	308cm	0.00456411	6.05393	13.2642	Bolivina spissa
Gulf of Guayaquil	M77/2-59-01	14	308cm	0.00471799	8.03426	17.029	Bolivina spissa
Gulf of Guayaquil	M77/2-59-01	18	308cm	0.00365174	7.65689	20.9678	Bolivina spissa
Gulf of Guayaquil	M77/2-59-01	20	308cm	0.00521191	8.4196	16.1545	Bolivina spissa
Gulf of Guayaquil	M77/2-59-01	21	308cm	0.00405786	6.3692	15.6959	Bolivina spissa
Gulf of Guayaquil	M77/2-59-01	22	308cm	0.00343689	6.39651	18.6113	Bolivina spissa
Gulf of Guayaquil	M77/2-59-01	23	308cm	0.00417056	7.81278	18.7332	Bolivina spissa
Gulf of Guayaquil	M77/2-59-01	26	308cm	0.00341533	6.24586	18.2877	Bolivina spissa
Gulf of Guayaquil	M77/2-59-01	31	308cm	0.00435192	5.62353	12.922	Bolivina spissa
Gulf of Guayaquil	M77/2-59-01	32	308cm	0.00480456	6.00594	12.5005	Bolivina spissa
Gulf of Guayaquil	M77/2-59-01	33	308cm	0.00341382	6.23899	18.2757	Bolivina spissa
Gulf of Guayaquil	M77/2-59-01	34	308cm	0.00328725	7.37924	22.4481	Bolivina spissa
Gulf of Guayaquil	M77/2-59-01	1	348cm	0.00671373	9.1772	13.6693	Bolivina spissa
Gulf of Guayaquil	M77/2-59-01	2	348cm	0.00438094	8.64947	19.7434	Bolivina spissa
Gulf of Guayaquil	M77/2-59-01	3	348cm	0.00449914	8.01048	17.8045	Bolivina spissa
Gulf of Guayaquil	M77/2-59-01	4	348cm	0.00363698	7.72415	21.2378	Bolivina spissa
Gulf of Guayaquil	M77/2-59-01	6	348cm	0.00307785	4.96357	16.1268	Bolivina spissa
Gulf of Guayaquil	M77/2-59-01	9	348cm	0.00419457	7.43759	17.7315	Bolivina spissa
Gulf of Guayaquil	M77/2-59-01	10	348cm	0.00359852	5.29965	14.7273	Bolivina spissa
Gulf of Guayaquil	M77/2-59-01	12	348cm	0.00340352	6.6219	19.4561	Bolivina spissa
Gulf of Guayaquil	M77/2-59-01	15	348cm	0.00403162	7.76199	19.2528	Bolivina spissa
Gulf of Guayaquil	M77/2-59-01	16	348cm	0.00557009	8.54642	15.3434	Bolivina spissa
Gulf of Guayaquil	M77/2-59-01	17	348cm	0.00521799	5.66103	10.8491	Bolivina spissa
Gulf of Guayaquil	M77/2-59-01	21	348cm	0.00571321	6.48196	11.3456	Bolivina spissa
Gulf of Guayaquil	M77/2-59-01	22	348cm	0.00349424	6.18638	17.7045	Bolivina spissa
Gulf of Guayaquil	M77/2-59-01	27	348cm	0.003939	6.62129	16.8096	Bolivina spissa
Gulf of Guayaquil	M77/2-59-01	28	348cm	0.0039398	7.54512	19.151	Bolivina spissa
Gulf of Guayaquil	M77/2-59-01	29	348cm	0.00427314	6.55593	15.3422	Bolivina spissa
Gulf of Guayaquil	M77/2-59-01	30	348cm	0.00344619	6.89386	20.0043	Bolivina spissa
Gulf of Guayaquil	M77/2-59-01	31	348cm	0.00475034	8.33211	17.54	Bolivina spissa
Gulf of Guayaquil	M77/2-59-01	32	348cm	0.00436164	7.01173	16.0759	Bolivina spissa
Gulf of Guayaquil	M77/2-59-01	2	468cm	0.00483001	8.24967	17.08	Bolivina spissa
Gulf of Guayaquil	M77/2-59-01	3	468cm	0.00469276	5.75422	12.2619	Bolivina spissa
Gulf of Guayaquil	M77/2-59-01	5	468cm	0.00477174	6.80714	14.2655	Bolivina spissa
Gulf of Guayaquil	M77/2-59-01	7	468cm	0.00430238	6.99695	16.263	Bolivina spissa
Gulf of Guayaquil	M77/2-59-01	8	468cm	0.00458414	7.27033	15.8598	Bolivina spissa
Gulf of Guayaquil	M77/2-59-01	10	468cm	0.00530219	7.56242	14.2628	Bolivina spissa
Gulf of Guayaquil	M77/2-59-01	11	468cm	0.00334881	6.43743	19.223	Bolivina spissa
Gulf of Guayaquil	M77/2-59-01	12	468cm	0.00375821	6.41074	17.0579	Bolivina spissa
Gulf of Guayaquil	M77/2-59-01	13	468cm	0.00365018	5.12853	14.0501	Bolivina spissa
Gulf of Guayaquil	M77/2-59-01	14	468cm	0.00494526	7.55823	15.2838	Bolivina spissa
Gulf of Guayaquil	M77/2-59-01	15	468cm	0.00469047	6.90806	14.7279	Bolivina spissa
Gulf of Guayaquil	M77/2-59-01	17	468cm	0.00518135	9.31758	17.9829	Bolivina spissa
Gulf of Guayaquil	M77/2-59-01	18	468cm	0.00460302	6.18252	13.4314	Bolivina spissa
Gulf of Guayaquil	M77/2-59-01	21	468cm	0.00422502	5.45065	12.9009	Bolivina spissa
Gulf of Guayaquil	M77/2-59-01	24	468cm	0.00526941	6.87377	13.0447	Bolivina spissa
Gulf of Guayaquil	M77/2-59-01	1	508cm	0.00516697	6.43091	12.4462	Bolivina spissa
Gulf of Guayaquil	M77/2-59-01	2	508cm	0.00396481	7.22491	18.2226	Bolivina spissa
Gulf of Guayaquil	M77/2-59-01	3	508cm	0.00304282	6.9881	22.9659	Bolivina spissa
Gulf of Guayaquil	M77/2-59-01	4	508cm	0.00441128	7.38238	16.7352	Bolivina spissa
Gulf of Guayaquil	M77/2-59-01	5	508cm	0.00527241	6.39895	12.1367	Bolivina spissa
Gulf of Guayaquil	M77/2-59-01	6	508cm	0.00388672	5.62086	14.4617	Bolivina spissa
Gulf of Guayaquil	M77/2-59-01	7	508cm	0.00391465	4.62013	11.8022	Bolivina spissa
Gulf of Guayaquil	M77/2-59-01	8	508cm	0.00630998	7.82702	12.4042	Bolivina spissa
Gulf of Guayaquil	M77/2-59-01	10	508cm	0.0042885	6.26529	14.6095	Bolivina spissa
Gulf of Guayaquil	M77/2-59-01	11	508cm	0.00365915	5.86363	16.0246	Bolivina spissa
Gulf of Guayaquil	M77/2-59-01	12	508cm	0.00393159	5.64029	14.3461	Bolivina spissa
Gulf of Guayaquil	M77/2-59-01	13	508cm	0.00375066	7.45685	19.8814	Bolivina spissa
Gulf of Guayaquil	M77/2-59-01	15	508cm	0.0041366	6.38278	15.43	Bolivina spissa
Gulf of Guayaquil	M77/2-59-01	16	508cm	0.00356798	5.59146	15.6712	Bolivina spissa
Gulf of Guayaquil	M77/2-59-01	18	508cm	0.00352684	6.17998	17.5227	Bolivina spissa
Gulf of Guayaquil	M77/2-59-01	20	508cm	0.00392291	3.67231	9.36119	Bolivina spissa
Gulf of Guayaquil	M77/2-59-01	25	508cm	0.00321135	6.03228	18.7843	Bolivina spissa
Gulf of Guayaquil	M77/2-59-01	27	508cm	0.00515165	8.49789	16.4955	Bolivina spissa
Gulf of Guayaquil	M77/2-59-01	28	508cm	0.00409757	6.53866	15.9574	Bolivina spissa
Gulf of Guayaquil	M77/2-59-01	30	508cm	0.00380254	7.5165	19.767	Bolivina spissa
Gulf of Guayaquil	M77/2-59-01	1	588cm	0.00301578	5.6793	18.8319	Bolivina spissa
Gulf of Guayaquil	M77/2-59-01	2	588cm	0.00483706	7.11465	14.7086	Bolivina spissa
Gulf of Guayaquil	M77/2-59-01	3	588cm	0.00362441	5.61746	15.499	Bolivina spissa
Gulf of Guayaquil	M77/2-59-01	4	588cm	0.00495974	7.70253	15.5301	Bolivina spissa
Gulf of Guayaquil	M77/2-59-01	6	588cm	0.00395726	8.0216	20.2706	Bolivina spissa
Gulf of Guayaquil	M77/2-59-01	7	588cm	0.00502563	7.19941	14.3254	Bolivina spissa
Gulf of Guayaquil	M77/2-59-01	8	588cm	0.00487027	6.38801	13.1164	Bolivina spissa
Gulf of Guayaquil	M77/2-59-01	9	588cm	0.00392164	6.88457	17.5553	Bolivina spissa
Gulf of Guayaquil	M77/2-59-01	10	588cm	0.00461299	7.10253	15.3968	Bolivina spissa
Gulf of Guayaquil	M77/2-59-01	11	588cm	0.00485373	5.44181	11.2116	Bolivina spissa
Gulf of Guayaquil	M77/2-59-01	12	588cm	0.00377917	6.69914	17.7265	Bolivina spissa
Gulf of Guayaquil	M77/2-59-01	13	588cm	0.00563123	7.47584	13.2757	Bolivina spissa
Gulf of Guayaquil	M77/2-59-01	14	588cm	0.00296501	4.67549	15.7689	Bolivina spissa
Gulf of Guayaquil	M77/2-59-01	15	588cm	0.00540645	7.40454	13.6957	Bolivina spissa
Gulf of Guayaquil	M77/2-59-01	18	588cm	0.00383706	3.84852	10.0299	Bolivina spissa
Gulf of Guayaquil	M77/2-59-01	20	588cm	0.00427989	6.72129	15.7044	Bolivina spissa
Gulf of Guayaquil	M77/2-59-01	22	588cm	0.00404095	6.58824	16.3037	Bolivina spissa
Gulf of Guayaquil	M77/2-59-01	23	588cm	0.00454622	7.46014	16.4096	Bolivina spissa
Gulf of Guayaquil	M77/2-59-01	25	588cm	0.00439993	7.00749	15.9264	Bolivina spissa
Gulf of Guayaquil	M77/2-59-01	28	588cm	0.00408924	7.0216	17.1709	Bolivina spissa
Gulf of Guayaquil	M77/2-59-01	1	628cm	0.00442289	7.51768	16.9972	Bolivina spissa
Gulf of Guayaquil	M77/2-59-01	2	628cm	0.00439923	6.50126	14.7782	Bolivina spissa
Gulf of Guayaquil	M77/2-59-01	3	628cm	0.0042435	6.38352	15.0431	Bolivina spissa
Gulf of Guayaquil	M77/2-59-01	4	628cm	0.00393598	5.98566	15.2075	Bolivina spissa
Gulf of Guayaquil	M77/2-59-01	5	628cm	0.00419778	6.17358	14.7068	Bolivina spissa
Gulf of Guayaquil	M77/2-59-01	6	628cm	0.00365586	5.84115	15.9775	Bolivina spissa
Gulf of Guayaquil	M77/2-59-01	7	628cm	0.0041663	6.07083	14.5713	Bolivina spissa
Gulf of Guayaquil	M77/2-59-01	8	628cm	0.00485359	6.52523	13.4441	Bolivina spissa
Gulf of Guayaquil	M77/2-59-01	9	628cm	0.00436174	6.47009	14.8337	Bolivina spissa
Gulf of Guayaquil	M77/2-59-01	10	628cm	0.00376818	6.47164	17.1744	Bolivina spissa
Gulf of Guayaquil	M77/2-59-01	11	628cm	0.00365388	4.46764	12.2271	Bolivina spissa
Gulf of Guayaquil	M77/2-59-01	13	628cm	0.00389454	5.59248	14.3598	Bolivina spissa
Gulf of Guayaquil	M77/2-59-01	14	628cm	0.00439661	4.84346	11.0164	Bolivina spissa
Gulf of Guayaquil	M77/2-59-01	15	628cm	0.00517963	5.35319	10.3351	Bolivina spissa
Gulf of Guayaquil	M77/2-59-01	16	628cm	0.00493228	5.40485	10.9581	Bolivina spissa
Gulf of Guayaquil	M77/2-59-01	17	628cm	0.00384567	5.89179	15.3206	Bolivina spissa
Gulf of Guayaquil	M77/2-59-01	19	628cm	0.00502194	7.01104	13.9608	Bolivina spissa
Gulf of Guayaquil	M77/2-59-01	20	628cm	0.00467156	5.62199	12.0345	Bolivina spissa
Gulf of Guayaquil	M77/2-59-01	21	628cm	0.00458931	4.45511	9.7076	Bolivina spissa
Gulf of Guayaquil	M77/2-59-01	23	628cm	0.00423772	8.51894	20.1027	Bolivina spissa
Gulf of Guayaquil	M77/2-59-01	1	708cm	0.00435398	6.27777	14.4184	Bolivina spissa
Gulf of Guayaquil	M77/2-59-01	3	708cm	0.0038265	6.17529	16.1382	Bolivina spissa
Gulf of Guayaquil	M77/2-59-01	4	708cm	0.00582267	7.80629	13.4067	Bolivina spissa
Gulf of Guayaquil	M77/2-59-01	6	708cm	0.00599909	6.74013	11.2353	Bolivina spissa
Gulf of Guayaquil	M77/2-59-01	7	708cm	0.00723878	10.6659	14.7344	Bolivina spissa
Gulf of Guayaquil	M77/2-59-01	8	708cm	0.00330997	6.52683	19.7187	Bolivina spissa
Gulf of Guayaquil	M77/2-59-01	9	708cm	0.00348794	6.55756	18.8007	Bolivina spissa
Gulf of Guayaquil	M77/2-59-01	11	708cm	0.005413	8.35895	15.4424	Bolivina spissa
Gulf of Guayaquil	M77/2-59-01	12	708cm	0.00429195	6.37508	14.8536	Bolivina spissa
Gulf of Guayaquil	M77/2-59-01	13	708cm	0.00474565	6.96091	14.668	Bolivina spissa
Gulf of Guayaquil	M77/2-59-01	17	708cm	0.00460089	6.98855	15.1896	Bolivina spissa
Gulf of Guayaquil	M77/2-59-01	18	708cm	0.00493891	5.36353	10.8598	Bolivina spissa
Gulf of Guayaquil	M77/2-59-01	19	708cm	0.00396837	6.36985	16.0516	Bolivina spissa
Gulf of Guayaquil	M77/2-59-01	20	708cm	0.00417339	5.40744	12.9569	Bolivina spissa
Gulf of Guayaquil	M77/2-59-01	22	708cm	0.00500899	7.68387	15.3402	Bolivina spissa
Gulf of Guayaquil	M77/2-59-01	23	708cm	0.00457976	8.57495	18.7236	Bolivina spissa
Gulf of Guayaquil	M77/2-59-01	25	708cm	0.00488468	9.11803	18.6666	Bolivina spissa
Gulf of Guayaquil	M77/2-59-01	26	708cm	0.00425336	5.88253	13.8303	Bolivina spissa
Gulf of Guayaquil	M77/2-59-01	27	708cm	0.00423581	6.92088	16.339	Bolivina spissa
Gulf of Guayaquil	M77/2-59-01	30	708cm	0.00493405	8.71411	17.6612	Bolivina spissa
Gulf of Guayaquil	M77/2-59-01	1	748cm	0.00419935	5.55709	13.2332	Bolivina spissa
Gulf of Guayaquil	M77/2-59-01	2	748cm	0.00352078	5.88032	16.7018	Bolivina spissa
Gulf of Guayaquil	M77/2-59-01	3	748cm	0.00349535	5.88929	16.8489	Bolivina spissa
Gulf of Guayaquil	M77/2-59-01	4	748cm	0.00395827	6.36284	16.0748	Bolivina spissa
Gulf of Guayaquil	M77/2-59-01	7	748cm	0.00462291	5.82267	12.5953	Bolivina spissa
Gulf of Guayaquil	M77/2-59-01	10	748cm	0.00320452	4.72416	14.7422	Bolivina spissa
Gulf of Guayaquil	M77/2-59-01	11	748cm	0.00563566	7.80974	13.8577	Bolivina spissa
Gulf of Guayaquil	M77/2-59-01	12	748cm	0.0034915	5.9714	17.1027	Bolivina spissa
Gulf of Guayaquil	M77/2-59-01	13	748cm	0.00420341	4.25651	10.1263	Bolivina spissa
Gulf of Guayaquil	M77/2-59-01	14	748cm	0.00472523	7.87085	16.6571	Bolivina spissa
Gulf of Guayaquil	M77/2-59-01	15	748cm	0.00381442	6.2201	16.3068	Bolivina spissa
Gulf of Guayaquil	M77/2-59-01	16	748cm	0.00457905	6.68834	14.6064	Bolivina spissa
Gulf of Guayaquil	M77/2-59-01	17	748cm	0.00507965	4.59796	9.05172	Bolivina spissa
Gulf of Guayaquil	M77/2-59-01	18	748cm	0.00393408	5.60339	14.2432	Bolivina spissa
Gulf of Guayaquil	M77/2-59-01	19	748cm	0.00402555	5.80478	14.4198	Bolivina spissa
Gulf of Guayaquil	M77/2-59-01	20	748cm	0.00470236	5.58675	11.8807	Bolivina spissa
Gulf of Guayaquil	M77/2-59-01	22	748cm	0.0046752	7.48823	16.0169	Bolivina spissa
Gulf of Guayaquil	M77/2-59-01	23	748cm	0.00475373	5.7647	12.1267	Bolivina spissa
Gulf of Guayaquil	M77/2-59-01	24	748cm	0.0037551	6.50141	17.3135	Bolivina spissa
Gulf of Guayaquil	M77/2-59-01	26	748cm	0.00432209	3.34917	7.74896	Bolivina spissa
Gulf of Guayaquil	M77/2-59-01	2	828cm	0.00427432	7.63762	17.8686	Bolivina spissa
Gulf of Guayaquil	M77/2-59-01	3	828cm	0.00404715	4.67158	11.5429	Bolivina spissa
Gulf of Guayaquil	M77/2-59-01	6	828cm	0.00326962	6.41364	19.6159	Bolivina spissa
Gulf of Guayaquil	M77/2-59-01	8	828cm	0.00413803	6.59295	15.9326	Bolivina spissa
Gulf of Guayaquil	M77/2-59-01	9	828cm	0.0046509	7.24758	15.5832	Bolivina spissa
Gulf of Guayaquil	M77/2-59-01	13	828cm	0.00334405	5.70955	17.0738	Bolivina spissa
Gulf of Guayaquil	M77/2-59-01	15	828cm	0.00402347	6.11795	15.2056	Bolivina spissa
Gulf of Guayaquil	M77/2-59-01	16	828cm	0.00424207	4.91475	11.5857	Bolivina spissa
Gulf of Guayaquil	M77/2-59-01	18	828cm	0.00388073	5.70408	14.6985	Bolivina spissa
Gulf of Guayaquil	M77/2-59-01	20	828cm	0.0048674	6.68568	13.7356	Bolivina spissa
Gulf of Guayaquil	M77/2-59-01	21	828cm	0.00375839	8.32922	22.1617	Bolivina spissa
Gulf of Guayaquil	M77/2-59-01	22	828cm	0.00370253	4.94158	13.3465	Bolivina spissa
Gulf of Guayaquil	M77/2-59-01	23	828cm	0.00478941	9.06616	18.9296	Bolivina spissa
Gulf of Guayaquil	M77/2-59-01	24	828cm	0.00455091	7.19774	15.816	Bolivina spissa
Gulf of Guayaquil	M77/2-59-01	25	828cm	0.00391448	5.64245	14.4143	Bolivina spissa
Gulf of Guayaquil	M77/2-59-01	26	828cm	0.00401163	3.80383	9.48201	Bolivina spissa
Gulf of Guayaquil	M77/2-59-01	27	828cm	0.00408884	7.00798	17.1393	Bolivina spissa
Gulf of Guayaquil	M77/2-59-01	28	828cm	0.00329668	3.82004	11.5875	Bolivina spissa
Gulf of Guayaquil	M77/2-59-01	32	828cm	0.00322115	6.40848	19.895	Bolivina spissa
Gulf of Guayaquil	M77/2-59-01	33	828cm	0.00340426	6.67223	19.5996	Bolivina spissa
Gulf of Guayaquil	M77/2-59-01	7	868cm	0.00414061	4.72637	11.4147	Bolivina spissa
Gulf of Guayaquil	M77/2-59-01	8	868cm	0.00434749	6.85004	15.7563	Bolivina spissa
Gulf of Guayaquil	M77/2-59-01	10	868cm	0.0047923	6.77527	14.1378	Bolivina spissa
Gulf of Guayaquil	M77/2-59-01	11	868cm	0.00520283	6.07357	11.6736	Bolivina spissa
Gulf of Guayaquil	M77/2-59-01	12	868cm	0.00369704	7.35971	19.907	Bolivina spissa
Gulf of Guayaquil	M77/2-59-01	14	868cm	0.00365366	5.66448	15.5036	Bolivina spissa
Gulf of Guayaquil	M77/2-59-01	15	868cm	0.00441884	7.17642	16.2405	Bolivina spissa
Gulf of Guayaquil	M77/2-59-01	16	868cm	0.00551229	5.46398	9.91236	Bolivina spissa
Gulf of Guayaquil	M77/2-59-01	17	868cm	0.00376767	6.06781	16.1049	Bolivina spissa
Gulf of Guayaquil	M77/2-59-01	18	868cm	0.00324833	6.66256	20.5107	Bolivina spissa
Gulf of Guayaquil	M77/2-59-01	20	868cm	0.00476585	6.49351	13.6251	Bolivina spissa
Gulf of Guayaquil	M77/2-59-01	23	868cm	0.00292293	8.18275	27.995	Bolivina spissa
Gulf of Guayaquil	M77/2-59-01	24	868cm	0.00709579	5.48678	7.73245	Bolivina spissa
Gulf of Guayaquil	M77/2-59-01	27	868cm	0.00324817	2.65965	8.18813	Bolivina spissa
Gulf of Guayaquil	M77/2-59-01	29	868cm	0.00450909	6.44906	14.3023	Bolivina spissa
Gulf of Guayaquil	M77/2-59-01	30	868cm	0.00361729	5.06919	14.0138	Bolivina spissa
Gulf of Guayaquil	M77/2-59-01	31	868cm	0.00325419	5.35096	16.4433	Bolivina spissa
Gulf of Guayaquil	M77/2-59-01	32	868cm	0.00465194	6.5872	14.1601	Bolivina spissa
Gulf of Guayaquil	M77/2-59-01	33	868cm	0.00406548	3.92541	9.65546	Bolivina spissa
Gulf of Guayaquil	M77/2-59-01	34	868cm	0.00386294	6.85808	17.7535	Bolivina spissa
Gulf of Guayaquil	M77/2-59-01	2	948cm	0.00307356	5.91151	19.2334	Bolivina spissa
Gulf of Guayaquil	M77/2-59-01	5	948cm	0.00504142	6.87294	13.6329	Bolivina spissa
Gulf of Guayaquil	M77/2-59-01	6	948cm	0.00437037	6.66422	15.2486	Bolivina spissa
Gulf of Guayaquil	M77/2-59-01	8	948cm	0.00472812	7.16747	15.1592	Bolivina spissa
Gulf of Guayaquil	M77/2-59-01	9	948cm	0.00372148	6.78563	18.2337	Bolivina spissa
Gulf of Guayaquil	M77/2-59-01	10	948cm	0.00415918	7.04856	16.947	Bolivina spissa
Gulf of Guayaquil	M77/2-59-01	13	948cm	0.00457831	4.76462	10.4069	Bolivina spissa
Gulf of Guayaquil	M77/2-59-01	14	948cm	0.00356989	5.48231	15.3571	Bolivina spissa
Gulf of Guayaquil	M77/2-59-01	15	948cm	0.00477374	6.12318	12.8268	Bolivina spissa
Gulf of Guayaquil	M77/2-59-01	17	948cm	0.00395965	5.41235	13.6688	Bolivina spissa
Gulf of Guayaquil	M77/2-59-01	22	948cm	0.00293071	5.28908	18.0471	Bolivina spissa
Gulf of Guayaquil	M77/2-59-01	24	948cm	0.00552054	9.05461	16.4017	Bolivina spissa
Gulf of Guayaquil	M77/2-59-01	31	948cm	0.00380119	5.25879	13.8346	Bolivina spissa
Gulf of Guayaquil	M77/2-59-01	34	948cm	0.00385059	4.47689	11.6265	Bolivina spissa
Gulf of Guayaquil	M77/2-59-01	35	948cm	0.00336796	5.18518	15.3956	Bolivina spissa
Gulf of Guayaquil	M77/2-59-01	38	948cm	0.00410394	5.04164	12.2849	Bolivina spissa
Gulf of Guayaquil	M77/2-59-01	1	988cm	0.00397871	8.19633	20.6005	Bolivina spissa
Gulf of Guayaquil	M77/2-59-01	4	988cm	0.00347547	6.53737	18.81	Bolivina spissa
Gulf of Guayaquil	M77/2-59-01	7	988cm	0.00460279	8.01047	17.4035	Bolivina spissa
Gulf of Guayaquil	M77/2-59-01	8	988cm	0.0029102	7.41832	25.4908	Bolivina spissa
Gulf of Guayaquil	M77/2-59-01	9	988cm	0.00513868	9.30323	18.1043	Bolivina spissa
Gulf of Guayaquil	M77/2-59-01	11	988cm	0.00448469	7.83318	17.4665	Bolivina spissa
Gulf of Guayaquil	M77/2-59-01	12	988cm	0.00363254	15.7854	43.4557	Bolivina spissa
Gulf of Guayaquil	M77/2-59-01	13	988cm	0.00429501	7.46983	17.3919	Bolivina spissa
Gulf of Guayaquil	M77/2-59-01	15	988cm	0.00506123	8.95657	17.6964	Bolivina spissa
Gulf of Guayaquil	M77/2-59-01	17	988cm	0.00465552	7.4694	16.0442	Bolivina spissa
Gulf of Guayaquil	M77/2-59-01	18	988cm	0.00553139	10.3684	18.7448	Bolivina spissa
Gulf of Guayaquil	M77/2-59-01	19	988cm	0.00418305	8.68689	20.7669	Bolivina spissa
Gulf of Guayaquil	M77/2-59-01	20	988cm	0.00582316	9.54976	16.3996	Bolivina spissa
Gulf of Guayaquil	M77/2-59-01	23	988cm	0.00493704	7.89638	15.9942	Bolivina spissa
Gulf of Guayaquil	M77/2-59-01	24	988cm	0.00461221	7.72495	16.7489	Bolivina spissa
Gulf of Guayaquil	M77/2-59-01	25	988cm	0.00379462	6.9369	18.2809	Bolivina spissa
Gulf of Guayaquil	M77/2-59-01	26	988cm	0.0037465	7.84749	20.9462	Bolivina spissa
Gulf of Guayaquil	M77/2-59-01	27	988cm	0.00437811	6.57045	15.0075	Bolivina spissa
Gulf of Guayaquil	M77/2-59-01	30	988cm	0.00615104	8.83166	14.358	Bolivina spissa
Gulf of Guayaquil	M77/2-59-01	35	988cm	0.0054672	9.27896	16.972	Bolivina spissa
Gulf of Guayaquil	M77/2-59-01	2	1068cm	0.00361997	5.47562	15.1262	Bolivina spissa
Gulf of Guayaquil	M77/2-59-01	3	1068cm	0.00569994	8.81568	15.4663	Bolivina spissa
Gulf of Guayaquil	M77/2-59-01	4	1068cm	0.00423312	6.70765	15.8457	Bolivina spissa
Gulf of Guayaquil	M77/2-59-01	5	1068cm	0.00329486	11.3726	34.5161	Bolivina spissa
Gulf of Guayaquil	M77/2-59-01	7	1068cm	0.00462021	8.22302	17.7979	Bolivina spissa
Gulf of Guayaquil	M77/2-59-01	8	1068cm	0.00427245	8.17642	19.1376	Bolivina spissa
Gulf of Guayaquil	M77/2-59-01	10	1068cm	0.0040797	7.91221	19.3941	Bolivina spissa
Gulf of Guayaquil	M77/2-59-01	12	1068cm	0.00491048	7.0199	14.2957	Bolivina spissa
Gulf of Guayaquil	M77/2-59-01	15	1068cm	0.00457912	9.05873	19.7827	Bolivina spissa
Gulf of Guayaquil	M77/2-59-01	17	1068cm	0.00408614	5.69278	13.9319	Bolivina spissa
Gulf of Guayaquil	M77/2-59-01	22	1068cm	0.00572741	7.18768	12.5496	Bolivina spissa
Gulf of Guayaquil	M77/2-59-01	23	1068cm	0.0034342	6.76987	19.7131	Bolivina spissa
Gulf of Guayaquil	M77/2-59-01	26	1068cm	0.00267527	3.9572	14.7918	Bolivina spissa
Gulf of Guayaquil	M77/2-59-01	27	1068cm	0.00703849	7.6142	10.8179	Bolivina spissa
Gulf of Guayaquil	M77/2-59-01	28	1068cm	0.00576438	7.4663	12.9525	Bolivina spissa
Gulf of Guayaquil	M77/2-59-01	30	1068cm	0.0035306	7.77104	22.0105	Bolivina spissa
Gulf of Guayaquil	M77/2-59-01	34	1068cm	0.00360299	7.49778	20.8099	Bolivina spissa
Gulf of Guayaquil	M77/2-59-01	36	1068cm	0.00282116	6.90131	24.4626	Bolivina spissa
Gulf of Guayaquil	M77/2-59-01	37	1068cm	0.0038669	12.8973	33.353	Bolivina spissa
Gulf of Guayaquil	M77/2-59-01	41	1068cm	0.00461679	9.80436	21.2363	Bolivina spissa
Gulf of Guayaquil	M77/2-59-01	2	1148cm	0.00411163	6.53397	15.8915	Bolivina spissa
Gulf of Guayaquil	M77/2-59-01	4	1148cm	0.00497345	8.03914	16.1641	Bolivina spissa
Gulf of Guayaquil	M77/2-59-01	5	1148cm	0.00340024	6.96857	20.4944	Bolivina spissa
Gulf of Guayaquil	M77/2-59-01	6	1148cm	0.00459221	3.63547	7.91661	Bolivina spissa
Gulf of Guayaquil	M77/2-59-01	7	1148cm	0.00330585	6.54178	19.7885	Bolivina spissa
Gulf of Guayaquil	M77/2-59-01	8	1148cm	0.00746541	6.94833	9.30737	Bolivina spissa
Gulf of Guayaquil	M77/2-59-01	10	1148cm	0.00457698	9.032	19.7336	Bolivina spissa
Gulf of Guayaquil	M77/2-59-01	11	1148cm	0.00543057	8.02752	14.7821	Bolivina spissa
Gulf of Guayaquil	M77/2-59-01	12	1148cm	0.00472777	8.8982	18.8211	Bolivina spissa
Gulf of Guayaquil	M77/2-59-01	13	1148cm	0.00345047	8.80585	25.5207	Bolivina spissa
Gulf of Guayaquil	M77/2-59-01	14	1148cm	0.00501795	7.98	15.9029	Bolivina spissa
Gulf of Guayaquil	M77/2-59-01	16	1148cm	0.00669148	9.96066	14.8856	Bolivina spissa
Gulf of Guayaquil	M77/2-59-01	19	1148cm	0.0055999	8.54423	15.2578	Bolivina spissa
Gulf of Guayaquil	M77/2-59-01	20	1148cm	0.00686095	6.82669	9.95007	Bolivina spissa
Gulf of Guayaquil	M77/2-59-01	21	1148cm	0.0050966	8.85345	17.3713	Bolivina spissa
Gulf of Guayaquil	M77/2-59-01	22	1148cm	0.00403026	7.31604	18.1528	Bolivina spissa
Gulf of Guayaquil	M77/2-59-01	23	1148cm	0.00484374	9.52616	19.667	Bolivina spissa
Gulf of Guayaquil	M77/2-59-01	25	1148cm	0.0052065	6.89262	13.2385	Bolivina spissa
Gulf of Guayaquil	M77/2-59-01	26	1148cm	0.00413164	7.05528	17.0762	Bolivina spissa
Gulf of Guayaquil	M77/2-59-01	27	1148cm	0.0071676	4.28746	5.98172	Bolivina spissa
Gulf of Guayaquil	M77/2-59-01	1	1188cm	0.00454424	7.07878	15.5775	Bolivina spissa
Gulf of Guayaquil	M77/2-59-01	3	1188cm	0.00594999	8.5627	14.3911	Bolivina spissa
Gulf of Guayaquil	M77/2-59-01	4	1188cm	0.00343994	4.38842	12.7572	Bolivina spissa
Gulf of Guayaquil	M77/2-59-01	5	1188cm	0.0055395	5.41003	9.76629	Bolivina spissa
Gulf of Guayaquil	M77/2-59-01	6	1188cm	0.00482189	8.79609	18.242	Bolivina spissa
Gulf of Guayaquil	M77/2-59-01	7	1188cm	0.00417919	6.02521	14.4172	Bolivina spissa
Gulf of Guayaquil	M77/2-59-01	14	1188cm	0.00429241	5.95981	13.8845	Bolivina spissa
Gulf of Guayaquil	M77/2-59-01	16	1188cm	0.00618166	8.35245	13.5117	Bolivina spissa
Gulf of Guayaquil	M77/2-59-01	17	1188cm	0.00428402	9.24224	21.5738	Bolivina spissa
Gulf of Guayaquil	M77/2-59-01	18	1188cm	0.00472297	13.0186	27.5644	Bolivina spissa
Gulf of Guayaquil	M77/2-59-01	19	1188cm	0.00475496	5.69096	11.9685	Bolivina spissa
Gulf of Guayaquil	M77/2-59-01	25	1188cm	0.00491393	7.52451	15.3126	Bolivina spissa
Gulf of Guayaquil	M77/2-59-01	27	1188cm	0.00369676	6.14769	16.6299	Bolivina spissa
Gulf of Guayaquil	M77/2-59-01	28	1188cm	0.00460348	7.12722	15.4823	Bolivina spissa
Gulf of Guayaquil	M77/2-59-01	31	1188cm	0.00310832	7.36799	23.7041	Bolivina spissa
Gulf of Guayaquil	M77/2-59-01	32	1188cm	0.00406703	10.7155	26.3473	Bolivina spissa
Gulf of Guayaquil	M77/2-59-01	33	1188cm	0.00334202	7.87606	23.5668	Bolivina spissa
Gulf of Guayaquil	M77/2-59-01	34	1188cm	0.00431886	7.19522	16.66	Bolivina spissa
Gulf of Guayaquil	M77/2-59-01	35	1188cm	0.00489011	11.0984	22.6956	Bolivina spissa
Gulf of Guayaquil	M77/2-59-01	36	1188cm	0.00278822	10.5926	37.9904	Bolivina spissa
Gulf of Guayaquil	M77/2-59-01	2	668cm	0.00432603	6.18577	14.2989	Bolivina spissa
Gulf of Guayaquil	M77/2-59-01	3	668cm	0.00371578	6.47888	17.4361	Bolivina spissa
Gulf of Guayaquil	M77/2-59-01	5	668cm	0.00331831	7.73985	23.3247	Bolivina spissa
Gulf of Guayaquil	M77/2-59-01	6	668cm	0.00385257	7.07067	18.3531	Bolivina spissa
Gulf of Guayaquil	M77/2-59-01	7	668cm	0.00351756	6.28788	17.8757	Bolivina spissa
Gulf of Guayaquil	M77/2-59-01	8	668cm	0.00641006	9.2362	14.4089	Bolivina spissa
Gulf of Guayaquil	M77/2-59-01	9	668cm	0.00449453	7.47662	16.6349	Bolivina spissa
Gulf of Guayaquil	M77/2-59-01	10	668cm	0.00532957	8.99977	16.8865	Bolivina spissa
Gulf of Guayaquil	M77/2-59-01	11	668cm	0.00536452	7.06709	13.1737	Bolivina spissa
Gulf of Guayaquil	M77/2-59-01	12	668cm	0.00337841	5.45274	16.14	Bolivina spissa
Gulf of Guayaquil	M77/2-59-01	13	668cm	0.00410637	5.64634	13.7502	Bolivina spissa
Gulf of Guayaquil	M77/2-59-01	14	668cm	0.00537553	7.81077	14.5302	Bolivina spissa
Gulf of Guayaquil	M77/2-59-01	15	668cm	0.00457225	5.94291	12.9978	Bolivina spissa
Gulf of Guayaquil	M77/2-59-01	16	668cm	0.00460838	7.72602	16.7651	Bolivina spissa
Gulf of Guayaquil	M77/2-59-01	17	668cm	0.00473573	5.30287	11.1976	Bolivina spissa
Gulf of Guayaquil	M77/2-59-01	18	668cm	0.00534565	5.62849	10.5291	Bolivina spissa
Gulf of Guayaquil	M77/2-59-01	19	668cm	0.0037225	5.90485	15.8626	Bolivina spissa
Gulf of Guayaquil	M77/2-59-01	20	668cm	0.00556928	5.06483	9.09423	Bolivina spissa
Gulf of Guayaquil	M77/2-59-01	21	668cm	0.00539069	7.56494	14.0333	Bolivina spissa
Gulf of Guayaquil	M77/2-59-01	22	668cm	0.00548161	7.25364	13.2327	Bolivina spissa
Gulf of Guayaquil	M77/2-59-01	1	1228cm	0.00622652	6.03522	9.69278	Bolivina spissa
Gulf of Guayaquil	M77/2-59-01	3	1228cm	0.00374713	4.44609	11.8653	Bolivina spissa
Gulf of Guayaquil	M77/2-59-01	9	1228cm	0.00665943	9.96501	14.9637	Bolivina spissa
Gulf of Guayaquil	M77/2-59-01	10	1228cm	0.00496879	7.77206	15.6417	Bolivina spissa
Gulf of Guayaquil	M77/2-59-01	13	1228cm	0.00508781	8.81257	17.321	Bolivina spissa
Gulf of Guayaquil	M77/2-59-01	20	1228cm	0.00486562	7.03883	14.4665	Bolivina spissa
Gulf of Guayaquil	M77/2-59-01	2	1268cm	0.00291436	5.49116	18.8417	Bolivina spissa
Gulf of Guayaquil	M77/2-59-01	6	1268cm	0.00333341	6.94221	20.8262	Bolivina spissa
Gulf of Guayaquil	M77/2-59-01	7	1268cm	0.00398937	5.88476	14.7511	Bolivina spissa
Gulf of Guayaquil	M77/2-59-01	8	1268cm	0.00358726	5.99906	16.7233	Bolivina spissa
Gulf of Guayaquil	M77/2-59-01	9	1268cm	0.00341639	4.58706	13.4266	Bolivina spissa
Gulf of Guayaquil	M77/2-59-01	10	1268cm	0.0043265	8.08655	18.6908	Bolivina spissa
Gulf of Guayaquil	M77/2-59-01	14	1268cm	0.00338535	5.4062	15.9694	Bolivina spissa
Gulf of Guayaquil	M77/2-59-01	17	1268cm	0.00339074	6.58308	19.4148	Bolivina spissa
Gulf of Guayaquil	M77/2-59-01	18	1268cm	0.00373323	6.24341	16.7238	Bolivina spissa
Gulf of Guayaquil	M77/2-59-01	19	1268cm	0.00454844	9.00473	19.7974	Bolivina spissa
Gulf of Guayaquil	M77/2-59-01	24	1268cm	0.00349833	5.11381	14.6179	Bolivina spissa
Gulf of Guayaquil	M77/2-59-01	27	1268cm	0.00358055	7.37386	20.5942	Bolivina spissa
Gulf of Guayaquil	M77/2-59-01	28	1268cm	0.00414791	5.93669	14.3125	Bolivina spissa
Gulf of Guayaquil	M77/2-59-01	30	1268cm	0.0041209	6.40009	15.5308	Bolivina spissa
Gulf of Guayaquil	M77/2-59-01	33	1268cm	0.00454004	9.91584	21.8409	Bolivina spissa
Gulf of Guayaquil	M77/2-59-01	2	1348cm	0.00397079	7.29977	18.3836	Bolivina spissa
Gulf of Guayaquil	M77/2-59-01	3	1348cm	0.00318478	7.00945	22.0092	Bolivina spissa
Gulf of Guayaquil	M77/2-59-01	6	1348cm	0.00386793	6.79869	17.5771	Bolivina spissa
Gulf of Guayaquil	M77/2-59-01	8	1348cm	0.00517267	7.0201	13.5715	Bolivina spissa
Gulf of Guayaquil	M77/2-59-01	10	1348cm	0.00380177	7.06546	18.5846	Bolivina spissa
Gulf of Guayaquil	M77/2-59-01	13	1348cm	0.00313923	9.40616	29.9633	Bolivina spissa
Gulf of Guayaquil	M77/2-59-01	14	1348cm	0.00289095	6.28305	21.7335	Bolivina spissa
Gulf of Guayaquil	M77/2-59-01	17	1348cm	0.00477898	7.96239	16.6613	Bolivina spissa
Gulf of Guayaquil	M77/2-59-01	18	1348cm	0.00312627	3.77269	12.0677	Bolivina spissa
Gulf of Guayaquil	M77/2-59-01	19	1348cm	0.00212897	5.02135	23.5858	Bolivina spissa
Gulf of Guayaquil	M77/2-59-01	23	1348cm	0.00426626	8.5285	19.9906	Bolivina spissa
Gulf of Guayaquil	M77/2-59-01	25	1348cm	0.00423731	7.46007	17.6057	Bolivina spissa
Gulf of Guayaquil	M77/2-59-01	27	1348cm	0.00355426	6.36309	17.9027	Bolivina spissa
Gulf of Guayaquil	M77/2-59-01	28	1348cm	0.00388674	6.37424	16.4	Bolivina spissa
Gulf of Guayaquil	M77/2-59-01	32	1348cm	0.00488065	8.09796	16.592	Bolivina spissa
Gulf of Guayaquil	M77/2-59-01	33	1348cm	0.00415238	7.02204	16.9109	Bolivina spissa
Gulf of Guayaquil	M77/2-59-01	35	1348cm	0.00338807	5.28914	15.6111	Bolivina spissa
Gulf of Guayaquil	M77/2-59-01	36	1348cm	0.00409322	6.74331	16.4743	Bolivina spissa
Gulf of Guayaquil	M77/2-59-01	37	1348cm	0.00353028	5.82946	16.5127	Bolivina spissa
Gulf of Guayaquil	M77/2-59-01	1	1108cm	0.00332023	5.44129	16.3883	Bolivina spissa
Gulf of Guayaquil	M77/2-59-01	2	1108cm	0.00444531	8.27654	18.6186	Bolivina spissa
Gulf of Guayaquil	M77/2-59-01	6	1108cm	0.00422182	8.17696	19.3683	Bolivina spissa
Gulf of Guayaquil	M77/2-59-01	7	1108cm	0.00615341	9.39431	15.2668	Bolivina spissa
Gulf of Guayaquil	M77/2-59-01	9	1108cm	0.00836657	12.2966	14.6973	Bolivina spissa
Gulf of Guayaquil	M77/2-59-01	10	1108cm	0.00560973	7.06748	12.5986	Bolivina spissa
Gulf of Guayaquil	M77/2-59-01	12	1108cm	0.00487087	7.07786	14.531	Bolivina spissa
Gulf of Guayaquil	M77/2-59-01	15	1108cm	0.00374668	6.39581	17.0706	Bolivina spissa
Gulf of Guayaquil	M77/2-59-01	16	1108cm	0.00438368	8.76532	19.9954	Bolivina spissa
Gulf of Guayaquil	M77/2-59-01	19	1108cm	0.0051888	8.61738	16.6077	Bolivina spissa
Gulf of Guayaquil	M77/2-59-01	21	1108cm	0.00427588	5.10209	11.9323	Bolivina spissa
Gulf of Guayaquil	M77/2-59-01	23	1108cm	0.00400673	6.13728	15.3174	Bolivina spissa
Gulf of Guayaquil	M77/2-59-01	24	1108cm	0.00444785	10.8415	24.3747	Bolivina spissa
Gulf of Guayaquil	M77/2-59-01	25	1108cm	0.00397739	11.963	30.0776	Bolivina spissa
Gulf of Guayaquil	M77/2-59-01	29	1108cm	0.00437376	8.18547	18.715	Bolivina spissa
Gulf of Guayaquil	M77/2-59-01	31	1108cm	0.00377497	6.91114	18.3078	Bolivina spissa
Gulf of Guayaquil	M77/2-59-01	35	1108cm	0.00588983	7.53807	12.7984	Bolivina spissa
Gulf of Guayaquil	M77/2-59-01	36	1108cm	0.00467509	5.2366	11.2011	Bolivina spissa
Gulf of Guayaquil	M77/2-59-01	37	1108cm	0.0024331	11.5861	47.6186	Bolivina spissa
Gulf of Guayaquil	M77/2-59-01	3	148cm	0.00352615	6.30058	17.8681	Bolivina spissa
Gulf of Guayaquil	M77/2-59-01	4	148cm	0.00472304	7.59133	16.073	Bolivina spissa
Gulf of Guayaquil	M77/2-59-01	5	148cm	0.00412788	9.32778	22.597	Bolivina spissa
Gulf of Guayaquil	M77/2-59-01	8	148cm	0.00342761	8.83883	25.7872	Bolivina spissa
Gulf of Guayaquil	M77/2-59-01	12	148cm	0.00421265	9.09003	21.5779	Bolivina spissa
Gulf of Guayaquil	M77/2-59-01	13	148cm	0.00421629	7.20871	17.0973	Bolivina spissa
Gulf of Guayaquil	M77/2-59-01	15	148cm	0.00361967	7.24428	20.0137	Bolivina spissa
Gulf of Guayaquil	M77/2-59-01	16	148cm	0.00387758	8.27484	21.3402	Bolivina spissa
Gulf of Guayaquil	M77/2-59-01	17	148cm	0.00487551	9.71253	19.921	Bolivina spissa
Gulf of Guayaquil	M77/2-59-01	18	148cm	0.00305346	6.59365	21.594	Bolivina spissa
Gulf of Guayaquil	M77/2-59-01	20	148cm	0.00338022	6.2695	18.5476	Bolivina spissa
Gulf of Guayaquil	M77/2-59-01	22	148cm	0.00435102	10.1403	23.3055	Bolivina spissa
Gulf of Guayaquil	M77/2-59-01	23	148cm	0.00437044	9.85402	22.547	Bolivina spissa
Gulf of Guayaquil	M77/2-59-01	24	148cm	0.00396333	8.15204	20.5687	Bolivina spissa
Gulf of Guayaquil	M77/2-59-01	25	148cm	0.00502699	7.09971	14.1232	Bolivina spissa
Gulf of Guayaquil	M77/2-59-01	27	148cm	0.00389494	8.67863	22.2818	Bolivina spissa
Gulf of Guayaquil	M77/2-59-01	28	148cm	0.00345893	5.78191	16.7159	Bolivina spissa
Gulf of Guayaquil	M77/2-59-01	30	148cm	0.00503991	7.55818	14.9967	Bolivina spissa
Gulf of Guayaquil	M77/2-59-01	33	148cm	0.00471392	9.34419	19.8225	Bolivina spissa
Gulf of Guayaquil	M77/2-59-01	1	83cm	0.00345728	8.49219	24.5632	Bolivina spissa
Gulf of Guayaquil	M77/2-59-01	2	83cm	0.00370985	6.03491	16.2673	Bolivina spissa
Gulf of Guayaquil	M77/2-59-01	3	83cm	0.00328018	8.52669	25.9945	Bolivina spissa
Gulf of Guayaquil	M77/2-59-01	5	83cm	0.00438233	8.79649	20.0726	Bolivina spissa
Gulf of Guayaquil	M77/2-59-01	8	83cm	0.00558244	10.0979	18.0887	Bolivina spissa
Gulf of Guayaquil	M77/2-59-01	13	83cm	0.00446336	8.96294	20.0812	Bolivina spissa
Gulf of Guayaquil	M77/2-59-01	14	83cm	0.00362331	7.31135	20.1786	Bolivina spissa
Gulf of Guayaquil	M77/2-59-01	1	63cm	0.00428135	7.02486	16.408	Bolivina spissa
Gulf of Guayaquil	M77/2-59-01	2	63cm	0.00366558	10.4285	28.4497	Bolivina spissa
Gulf of Guayaquil	M77/2-59-01	3	63cm	0.00357991	6.6103	18.465	Bolivina spissa
Gulf of Guayaquil	M77/2-59-01	4	63cm	0.00367273	9.84222	26.7981	Bolivina spissa
Gulf of Guayaquil	M77/2-59-01	5	63cm	0.00289838	6.8173	23.5211	Bolivina spissa
Gulf of Guayaquil	M77/2-59-01	6	63cm	0.00381439	9.03342	23.6825	Bolivina spissa
Gulf of Guayaquil	M77/2-59-01	7	63cm	0.00301125	6.87799	22.841	Bolivina spissa
Gulf of Guayaquil	M77/2-59-01	9	63cm	0.00507485	9.6324	18.9807	Bolivina spissa
Gulf of Guayaquil	M77/2-59-01	10	63cm	0.00353732	9.04322	25.5652	Bolivina spissa
Gulf of Guayaquil	M77/2-59-01	1	788cm	0.00356144	5.84096	16.4006	Bolivina spissa
Gulf of Guayaquil	M77/2-59-01	2	788cm	0.00432573	6.64796	15.3684	Bolivina spissa
Gulf of Guayaquil	M77/2-59-01	3	788cm	0.00388898	8.83974	22.7302	Bolivina spissa
Gulf of Guayaquil	M77/2-59-01	4	788cm	0.00357586	5.36826	15.0125	Bolivina spissa
Gulf of Guayaquil	M77/2-59-01	5	788cm	0.00372582	5.29338	14.2073	Bolivina spissa
Gulf of Guayaquil	M77/2-59-01	6	788cm	0.00457748	6.91543	15.1075	Bolivina spissa
Gulf of Guayaquil	M77/2-59-01	8	788cm	0.00346922	6.77363	19.5249	Bolivina spissa
Gulf of Guayaquil	M77/2-59-01	9	788cm	0.0039253	6.92048	17.6305	Bolivina spissa
Gulf of Guayaquil	M77/2-59-01	10	788cm	0.00295934	3.85829	13.0377	Bolivina spissa
Gulf of Guayaquil	M77/2-59-01	11	788cm	0.00371087	4.79464	12.9205	Bolivina spissa
Gulf of Guayaquil	M77/2-59-01	12	788cm	0.00404849	6.45233	15.9376	Bolivina spissa
Gulf of Guayaquil	M77/2-59-01	13	788cm	0.00422639	5.49055	12.9911	Bolivina spissa
Gulf of Guayaquil	M77/2-59-01	14	788cm	0.00328849	4.20252	12.7795	Bolivina spissa
Gulf of Guayaquil	M77/2-59-01	15	788cm	0.00399898	5.96001	14.9038	Bolivina spissa
Gulf of Guayaquil	M77/2-59-01	16	788cm	0.00353998	6.22538	17.5859	Bolivina spissa
Gulf of Guayaquil	M77/2-59-01	17	788cm	0.00401292	4.68055	11.6637	Bolivina spissa
Gulf of Guayaquil	M77/2-59-01	18	788cm	0.00416862	6.1385	14.7255	Bolivina spissa
Gulf of Guayaquil	M77/2-59-01	19	788cm	0.00409644	6.82159	16.6525	Bolivina spissa
Gulf of Guayaquil	M77/2-59-01	20	788cm	0.0048044	6.02063	12.5315	Bolivina spissa
Gulf of Guayaquil	M77/2-59-01	21	788cm	0.00333353	5.2862	15.8576	Bolivina spissa
Gulf of Guayaquil	M77/2-59-01	1	548cm	0.00478805	9.06152	18.9253	Bolivina spissa
Gulf of Guayaquil	M77/2-59-01	2	548cm	0.00399731	5.04081	12.6105	Bolivina spissa
Gulf of Guayaquil	M77/2-59-01	3	548cm	0.00378899	6.23305	16.4504	Bolivina spissa
Gulf of Guayaquil	M77/2-59-01	4	548cm	0.00386541	5.29536	13.6993	Bolivina spissa
Gulf of Guayaquil	M77/2-59-01	6	548cm	0.00402565	6.25034	15.5263	Bolivina spissa
Gulf of Guayaquil	M77/2-59-01	7	548cm	0.00518123	6.65628	12.8469	Bolivina spissa
Gulf of Guayaquil	M77/2-59-01	8	548cm	0.00337935	8.41262	24.8942	Bolivina spissa
Gulf of Guayaquil	M77/2-59-01	9	548cm	0.00298179	5.71482	19.1657	Bolivina spissa
Gulf of Guayaquil	M77/2-59-01	12	548cm	0.00519071	6.3333	12.2012	Bolivina spissa
Gulf of Guayaquil	M77/2-59-01	13	548cm	0.00400668	5.69376	14.2107	Bolivina spissa
Gulf of Guayaquil	M77/2-59-01	14	548cm	0.0053189	10.6731	20.0664	Bolivina spissa
Gulf of Guayaquil	M77/2-59-01	15	548cm	0.00323478	7.65014	23.6497	Bolivina spissa
Gulf of Guayaquil	M77/2-59-01	16	548cm	0.0038734	5.31505	13.7219	Bolivina spissa
Gulf of Guayaquil	M77/2-59-01	17	548cm	0.00383148	4.91881	12.8379	Bolivina spissa
Gulf of Guayaquil	M77/2-59-01	18	548cm	0.00445964	7.56122	16.9548	Bolivina spissa
Gulf of Guayaquil	M77/2-59-01	19	548cm	0.00346962	5.42314	15.6304	Bolivina spissa
Gulf of Guayaquil	M77/2-59-01	21	548cm	0.00507351	6.22721	12.274	Bolivina spissa
Gulf of Guayaquil	M77/2-59-01	22	548cm	0.00342242	4.95845	14.4881	Bolivina spissa
Gulf of Guayaquil	M77/2-59-01	23	548cm	0.0028763	7.51007	26.1102	Bolivina spissa
Gulf of Guayaquil	M77/2-59-01	24	548cm	0.00297584	7.45569	25.0541	Bolivina spissa
Gulf of Guayaquil	M77/2-59-01	1	268cm	0.00413659	10.0015	24.1782	Bolivina spissa
Gulf of Guayaquil	M77/2-59-01	5	268cm	0.00392002	7.91301	20.1861	Bolivina spissa
Gulf of Guayaquil	M77/2-59-01	6	268cm	0.00399695	8.3236	20.8249	Bolivina spissa
Gulf of Guayaquil	M77/2-59-01	7	268cm	0.00365927	9.20856	25.1651	Bolivina spissa
Gulf of Guayaquil	M77/2-59-01	8	268cm	0.00313835	6.84959	21.8254	Bolivina spissa
Gulf of Guayaquil	M77/2-59-01	9	268cm	0.00373408	9.73887	26.0811	Bolivina spissa
Gulf of Guayaquil	M77/2-59-01	12	268cm	0.00419046	8.69483	20.7491	Bolivina spissa
Gulf of Guayaquil	M77/2-59-01	13	268cm	0.00353614	6.12667	17.3259	Bolivina spissa
Gulf of Guayaquil	M77/2-59-01	14	268cm	0.00269105	5.91744	21.9894	Bolivina spissa
Gulf of Guayaquil	M77/2-59-01	18	268cm	0.00523933	7.84246	14.9684	Bolivina spissa
Gulf of Guayaquil	M77/2-59-01	19	268cm	0.00422388	8.31801	19.6928	Bolivina spissa
Gulf of Guayaquil	M77/2-59-01	20	268cm	0.00343678	7.72922	22.4897	Bolivina spissa
Gulf of Guayaquil	M77/2-59-01	21	268cm	0.0033443	6.12241	18.307	Bolivina spissa
Gulf of Guayaquil	M77/2-59-01	24	268cm	0.00363881	8.07331	22.1867	Bolivina spissa
Gulf of Guayaquil	M77/2-59-01	25	268cm	0.00374524	4.97421	13.2814	Bolivina spissa
Gulf of Guayaquil	M77/2-59-01	26	268cm	0.00455993	8.30337	18.2094	Bolivina spissa
Gulf of Guayaquil	M77/2-59-01	27	268cm	0.00496185	8.40276	16.9347	Bolivina spissa
Gulf of Guayaquil	M77/2-59-01	28	268cm	0.00489572	7.20566	14.7183	Bolivina spissa
Gulf of Guayaquil	M77/2-59-01	1	428cm	0.0033028	5.43311	16.45	Bolivina spissa
Gulf of Guayaquil	M77/2-59-01	2	428cm	0.0061042	8.6758	14.2128	Bolivina spissa
Gulf of Guayaquil	M77/2-59-01	4	428cm	0.00363079	6.49201	17.8804	Bolivina spissa
Gulf of Guayaquil	M77/2-59-01	5	428cm	0.00398113	4.64887	11.6773	Bolivina spissa
Gulf of Guayaquil	M77/2-59-01	6	428cm	0.00315433	5.41404	17.1638	Bolivina spissa
Gulf of Guayaquil	M77/2-59-01	9	428cm	0.0033919	6.71289	19.791	Bolivina spissa
Gulf of Guayaquil	M77/2-59-01	10	428cm	0.00328584	8.67991	26.4161	Bolivina spissa
Gulf of Guayaquil	M77/2-59-01	11	428cm	0.00343539	6.70594	19.5202	Bolivina spissa
Gulf of Guayaquil	M77/2-59-01	12	428cm	0.00585718	8.42313	14.3809	Bolivina spissa
Gulf of Guayaquil	M77/2-59-01	14	428cm	0.00273254	5.93779	21.7299	Bolivina spissa
Gulf of Guayaquil	M77/2-59-01	15	428cm	0.00344459	6.80567	19.7576	Bolivina spissa
Gulf of Guayaquil	M77/2-59-01	16	428cm	0.00548132	9.17986	16.7476	Bolivina spissa
Gulf of Guayaquil	M77/2-59-01	17	428cm	0.00373279	6.25702	16.7623	Bolivina spissa
Gulf of Guayaquil	M77/2-59-01	19	428cm	0.00362222	5.76013	15.9022	Bolivina spissa
Gulf of Guayaquil	M77/2-59-01	20	428cm	0.00290354	6.70408	23.0893	Bolivina spissa
Gulf of Guayaquil	M77/2-59-01	22	428cm	0.00398512	7.11304	17.849	Bolivina spissa
Gulf of Guayaquil	M77/2-59-01	24	428cm	0.00415723	7.7182	18.5657	Bolivina spissa
Gulf of Guayaquil	M77/2-59-01	1	1028cm	0.00424036	5.89196	13.8949	Bolivina spissa
Gulf of Guayaquil	M77/2-59-01	5	1028cm	0.00539273	7.85419	14.5644	Bolivina spissa
Gulf of Guayaquil	M77/2-59-01	9	1028cm	0.00664891	7.09699	10.6739	Bolivina spissa
Gulf of Guayaquil	M77/2-59-01	13	1028cm	0.00633177	9.44184	14.9119	Bolivina spissa
Gulf of Guayaquil	M77/2-59-01	14	1028cm	0.00556167	7.43757	13.3729	Bolivina spissa
Gulf of Guayaquil	M77/2-59-01	17	1028cm	0.00382643	4.88472	12.7657	Bolivina spissa
Gulf of Guayaquil	M77/2-59-01	19	1028cm	0.00604724	7.86727	13.0097	Bolivina spissa
Gulf of Guayaquil	M77/2-59-01	22	1028cm	0.00503312	4.56209	9.06414	Bolivina spissa
Gulf of Guayaquil	M77/2-59-01	27	1028cm	0.00435378	6.31052	14.4943	Bolivina spissa
Gulf of Guayaquil	M77/2-59-01	28	1028cm	0.00509196	7.81925	15.3561	Bolivina spissa
Gulf of Guayaquil	M77/2-59-01	29	1028cm	0.0053108	7.20212	13.5613	Bolivina spissa
Gulf of Guayaquil	M77/2-59-01	30	1028cm	0.00592497	10.1792	17.1802	Bolivina spissa
Gulf of Guayaquil	M77/2-59-01	32	1028cm	0.00564709	6.10443	10.8099	Bolivina spissa
Gulf of Guayaquil	M77/2-59-01	33	1028cm	0.00376548	6.08849	16.1692	Bolivina spissa
Gulf of Guayaquil	M77/2-59-01	34	1028cm	0.0034316	4.49681	13.1041	Bolivina spissa
Gulf of Guayaquil	M77/2-59-01	35	1028cm	0.00538991	9.45651	17.5448	Bolivina spissa
Gulf of Guayaquil	M77/2-59-01	4	1308cm	0.00427431	5.74127	13.432	Bolivina spissa
Gulf of Guayaquil	M77/2-59-01	6	1308cm	0.00412406	8.29142	20.105	Bolivina spissa
Gulf of Guayaquil	M77/2-59-01	7	1308cm	0.00335414	6.01848	17.9434	Bolivina spissa
Gulf of Guayaquil	M77/2-59-01	8	1308cm	0.00455786	9.11205	19.992	Bolivina spissa
Gulf of Guayaquil	M77/2-59-01	9	1308cm	0.00399658	6.13568	15.3523	Bolivina spissa
Gulf of Guayaquil	M77/2-59-01	10	1308cm	0.00271571	5.96517	21.9654	Bolivina spissa
Gulf of Guayaquil	M77/2-59-01	11	1308cm	0.00391964	5.86575	14.965	Bolivina spissa
Gulf of Guayaquil	M77/2-59-01	15	1308cm	0.00376587	6.72163	17.8488	Bolivina spissa
Gulf of Guayaquil	M77/2-59-01	18	1308cm	0.00284402	7.13388	25.0837	Bolivina spissa
Gulf of Guayaquil	M77/2-59-01	19	1308cm	0.00421988	6.76591	16.0334	Bolivina spissa
Gulf of Guayaquil	M77/2-59-01	20	1308cm	0.00491431	6.08744	12.3872	Bolivina spissa
Gulf of Guayaquil	M77/2-59-01	21	1308cm	0.00323857	6.05491	18.6962	Bolivina spissa
Gulf of Guayaquil	M77/2-59-01	23	1308cm	0.00453469	7.47126	16.4758	Bolivina spissa
Gulf of Guayaquil	M77/2-59-01	24	1308cm	0.00455822	6.85303	15.0344	Bolivina spissa
Gulf of Guayaquil	M77/2-59-01	37	1308cm	0.00334412	6.16636	18.4394	Bolivina spissa
Gulf of Guayaquil	M77/2-59-01	40	1308cm	0.00429271	7.41933	17.2836	Bolivina spissa
Gulf of Guayaquil	M77/2-59-01	41	1308cm	0.00395101	8.02454	20.3101	Bolivina spissa
Gulf of Guayaquil	M77/2-59-01	44	1308cm	0.00586795	11.0252	18.7888	Bolivina spissa
Gulf of Guayaquil	M77/2-59-01	46	1308cm	0.00403705	6.65135	16.4757	Bolivina spissa
Gulf of Guayaquil	M77/2-59-01	2	388cm	0.0043641	4.29884	9.85046	Bolivina spissa
Gulf of Guayaquil	M77/2-59-01	3	388cm	0.00358477	5.4468	15.1943	Bolivina spissa
Gulf of Guayaquil	M77/2-59-01	4	388cm	0.00563382	7.58716	13.4672	Bolivina spissa
Gulf of Guayaquil	M77/2-59-01	5	388cm	0.00430244	5.65135	13.1352	Bolivina spissa
Gulf of Guayaquil	M77/2-59-01	7	388cm	0.00380302	5.2775	13.8771	Bolivina spissa
Gulf of Guayaquil	M77/2-59-01	8	388cm	0.00485508	5.08954	10.4829	Bolivina spissa
Gulf of Guayaquil	M77/2-59-01	9	388cm	0.00385795	4.84006	12.5457	Bolivina spissa
Gulf of Guayaquil	M77/2-59-01	10	388cm	0.00307805	4.28832	13.9319	Bolivina spissa
Gulf of Guayaquil	M77/2-59-01	12	388cm	0.00560732	6.30992	11.253	Bolivina spissa
Gulf of Guayaquil	M77/2-59-01	15	388cm	0.00317068	3.81025	12.0171	Bolivina spissa
Gulf of Guayaquil	M77/2-59-01	16	388cm	0.00389172	5.12845	13.1778	Bolivina spissa
Gulf of Guayaquil	M77/2-59-01	17	388cm	0.00422255	4.24849	10.0614	Bolivina spissa
Gulf of Guayaquil	M77/2-59-01	21	388cm	0.00424027	4.15869	9.80761	Bolivina spissa
Gulf of Guayaquil	M77/2-59-01	22	388cm	0.00437645	4.5735	10.4502	Bolivina spissa
Gulf of Guayaquil	M77/2-59-01	23	388cm	0.00453207	4.69824	10.3667	Bolivina spissa
Gulf of Guayaquil	M77/2-59-01	27	388cm	0.00359378	3.66144	10.1883	Bolivina spissa
Gulf of Guayaquil	M77/2-59-01	29	388cm	0.00449544	3.98649	8.86785	Bolivina spissa
Gulf of Guayaquil	M77/2-59-01	30	388cm	0.00373146	3.15341	8.45086	Bolivina spissa
Gulf of Guayaquil	M77/2-59-01	2	908cm	0.0041317	4.62904	11.2037	Bolivina spissa
Gulf of Guayaquil	M77/2-59-01	3	908cm	0.00398396	7.5942	19.0619	Bolivina spissa
Gulf of Guayaquil	M77/2-59-01	5	908cm	0.00400453	5.91607	14.7734	Bolivina spissa
Gulf of Guayaquil	M77/2-59-01	6	908cm	0.00393881	5.81879	14.773	Bolivina spissa
Gulf of Guayaquil	M77/2-59-01	7	908cm	0.00368185	6.94584	18.8651	Bolivina spissa
Gulf of Guayaquil	M77/2-59-01	8	908cm	0.00407469	7.52266	18.4619	Bolivina spissa
Gulf of Guayaquil	M77/2-59-01	9	908cm	0.00459795	7.73543	16.8236	Bolivina spissa
Gulf of Guayaquil	M77/2-59-01	10	908cm	0.00575137	4.55983	7.92825	Bolivina spissa
Gulf of Guayaquil	M77/2-59-01	11	908cm	0.00454298	7.08104	15.5868	Bolivina spissa
Gulf of Guayaquil	M77/2-59-01	14	908cm	0.00433023	8.5135	19.6606	Bolivina spissa
Gulf of Guayaquil	M77/2-59-01	15	908cm	0.00416389	7.41593	17.8101	Bolivina spissa
Gulf of Guayaquil	M77/2-59-01	16	908cm	0.0047893	4.53093	9.46054	Bolivina spissa
Gulf of Guayaquil	M77/2-59-01	17	908cm	0.00462876	6.5385	14.1258	Bolivina spissa
Gulf of Guayaquil	M77/2-59-01	18	908cm	0.00463589	4.59373	9.90905	Bolivina spissa
Gulf of Guayaquil	M77/2-59-01	20	908cm	0.0046119	6.73581	14.6053	Bolivina spissa
Gulf of Guayaquil	M77/2-59-01	22	908cm	0.00379363	8.13597	21.4464	Bolivina spissa
Gulf of Guayaquil	M77/2-59-01	23	908cm	0.00338328	4.34639	12.8467	Bolivina spissa
Gulf of Guayaquil	M77/2-59-01	24	908cm	0.00469504	6.32804	13.4781	Bolivina spissa
Gulf of Guayaquil	M77/2-59-01	26	908cm	0.00559272	6.60601	11.8118	Bolivina spissa
Gulf of Guayaquil	M77/2-59-01	29	908cm	0.00402576	5.29081	13.1424	Bolivina spissa
Mexican Margin	MAZ-1E-04	1	10-11cm	0.00718726	7.99431	11.1229	Bolivina spissa
Mexican Margin	MAZ-1E-04	2	10-11cm	0.00592545	10.4046	17.5592	Bolivina spissa
Mexican Margin	MAZ-1E-04	3	10-11cm	0.00631016	9.50307	15.0599	Bolivina spissa
Mexican Margin	MAZ-1E-04	5	10-11cm	0.00357467	7.56737	21.1694	Bolivina spissa
Mexican Margin	MAZ-1E-04	6	10-11cm	0.00791632	12.2698	15.4994	Bolivina spissa
Mexican Margin	MAZ-1E-04	7	10-11cm	0.00671258	11.0675	16.4877	Bolivina spissa
Mexican Margin	MAZ-1E-04	8	10-11cm	0.00633946	12.6349	19.9306	Bolivina spissa
Mexican Margin	MAZ-1E-04	9	10-11cm	0.00422591	8.45998	20.0193	Bolivina spissa
Mexican Margin	MAZ-1E-04	10	10-11cm	0.00590553	11.6948	19.8032	Bolivina spissa
Mexican Margin	MAZ-1E-04	17	10-11cm	0.00565205	9.36358	16.5667	Bolivina spissa
Mexican Margin	MAZ-1E-04	1	18-19cm	0.00517589	10.0685	19.4526	Bolivina spissa
Mexican Margin	MAZ-1E-04	3	18-19cm	0.00505046	10.2019	20.1999	Bolivina spissa
Mexican Margin	MAZ-1E-04	6	18-19cm	0.00417354	8.66872	20.7707	Bolivina spissa
Mexican Margin	MAZ-1E-04	8	18-19cm	0.00448874	8.66997	19.3149	Bolivina spissa
Mexican Margin	MAZ-1E-04	9	18-19cm	0.0063245	11.82	18.6892	Bolivina spissa
Mexican Margin	MAZ-1E-04	11	18-19cm	0.00638913	10.9037	17.066	Bolivina spissa
Mexican Margin	MAZ-1E-04	12	18-19cm	0.00586637	8.52518	14.5323	Bolivina spissa
Mexican Margin	MAZ-1E-04	13	18-19cm	0.00803645	12.707	15.8117	Bolivina spissa
Mexican Margin	MAZ-1E-04	14	18-19cm	0.00443974	10.3481	23.3078	Bolivina spissa
Mexican Margin	MAZ-1E-04	16	18-19cm	0.0060065	11.857	19.7403	Bolivina spissa
Mexican Margin	MAZ-1E-04	17	18-19cm	0.00466404	9.43953	20.2389	Bolivina spissa
Mexican Margin	MAZ-1E-04	18	18-19cm	0.00500237	10.1965	20.3833	Bolivina spissa
Mexican Margin	MAZ-1E-04	22	18-19cm	0.00619395	11.211	18.0998	Bolivina spissa
Mexican Margin	MAZ-1E-04	23	18-19cm	0.00532273	9.11412	17.123	Bolivina spissa
Mexican Margin	MAZ-1E-04	27	18-19cm	0.00700366	13.3821	19.1073	Bolivina spissa
Mexican Margin	MAZ-1E-04	29	18-19cm	0.00725484	12.0694	16.6363	Bolivina spissa
Mexican Margin	MAZ-1E-04	31	18-19cm	0.00561576	9.61231	17.1167	Bolivina spissa
Mexican Margin	MAZ-1E-04	33	18-19cm	0.00545469	8.28928	15.1966	Bolivina spissa
Mexican Margin	MAZ-1E-04	34	18-19cm	0.00679137	10.797	15.8981	Bolivina spissa
Mexican Margin	MAZ-1E-04	35	18-19cm	0.00523434	10.4245	19.9157	Bolivina spissa
Mexican Margin	MAZ-1E-04	37	18-19cm	0.00590864	10.6828	18.0799	Bolivina spissa
Mexican Margin	MAZ-1E-04	1	26-27 cm	0.00621241	10.5629	17.0029	Bolivina spissa
Mexican Margin	MAZ-1E-04	4	26-27 cm	0.00478333	9.30964	19.4627	Bolivina spissa
Mexican Margin	MAZ-1E-04	5	26-27 cm	0.00646276	10.9884	17.0026	Bolivina spissa
Mexican Margin	MAZ-1E-04	7	26-27 cm	0.00614248	12.9978	21.1605	Bolivina spissa
Mexican Margin	MAZ-1E-04	8	26-27 cm	0.0054188	9.87497	18.2235	Bolivina spissa
Mexican Margin	MAZ-1E-04	17	26-27 cm	0.00493124	8.80717	17.8599	Bolivina spissa
Mexican Margin	MAZ-1E-04	18	26-27 cm	0.00704409	11.3805	16.1562	Bolivina spissa
Mexican Margin	MAZ-1E-04	19	26-27 cm	0.00600616	8.35391	13.9089	Bolivina spissa
Mexican Margin	MAZ-1E-04	21	26-27 cm	0.00562727	11.2601	20.0099	Bolivina spissa
Mexican Margin	MAZ-1E-04	24	26-27 cm	0.00685652	12.6152	18.3988	Bolivina spissa
Mexican Margin	MAZ-1E-04	29	26-27 cm	0.00437773	5.97878	13.6573	Bolivina spissa
Mexican Margin	MAZ-1E-04	39	26-27 cm	0.00664208	11.3786	17.1311	Bolivina spissa
Mexican Margin	MAZ-1E-04	40	26-27 cm	0.0057226	8.15656	14.2532	Bolivina spissa
Mexican Margin	MAZ-1E-04	41	26-27 cm	0.00580768	11.6579	20.0732	Bolivina spissa
Mexican Margin	MAZ-1E-04	1	43-44 cm	0.00633621	8.71142	13.7486	Bolivina spissa
Mexican Margin	MAZ-1E-04	3	43-44 cm	0.00503503	10.951	21.7495	Bolivina spissa
Mexican Margin	MAZ-1E-04	5	43-44 cm	0.00611966	12.5691	20.5389	Bolivina spissa
Mexican Margin	MAZ-1E-04	6	43-44 cm	0.00560814	11.5309	20.5609	Bolivina spissa
Mexican Margin	MAZ-1E-04	7	43-44 cm	0.00612122	11.0993	18.1326	Bolivina spissa
Mexican Margin	MAZ-1E-04	12	43-44 cm	0.00670654	11.6833	17.4207	Bolivina spissa
Mexican Margin	MAZ-1E-04	13	43-44 cm	0.00599397	12.3422	20.5911	Bolivina spissa
Mexican Margin	MAZ-1E-04	15	43-44 cm	0.00759393	14.1457	18.6277	Bolivina spissa
Mexican Margin	MAZ-1E-04	20	43-44 cm	0.0048618	8.94545	18.3995	Bolivina spissa
Mexican Margin	MAZ-1E-04	21	43-44 cm	0.00529314	8.91796	16.8482	Bolivina spissa
Mexican Margin	MAZ-1E-04	22	43-44 cm	0.00533559	11.0175	20.6491	Bolivina spissa
Mexican Margin	MAZ-1E-04	24	43-44 cm	0.00529369	10.2945	19.4468	Bolivina spissa
Mexican Margin	MAZ-1E-04	25	43-44 cm	0.00452638	9.93637	21.9521	Bolivina spissa
Mexican Margin	MAZ-1E-04	28	43-44 cm	0.00562265	9.94898	17.6945	Bolivina spissa
Mexican Margin	MAZ-1E-04	30	43-44 cm	0.00530606	10.8237	20.3988	Bolivina spissa
Mexican Margin	MAZ-1E-04	33	43-44 cm	0.00480191	9.6399	20.0752	Bolivina spissa
Mexican Margin	MAZ-1E-04	34	43-44 cm	0.0074921	12.7526	17.0215	Bolivina spissa
Mexican Margin	MAZ-1E-04	35	43-44 cm	0.0049143	11.3634	23.1232	Bolivina spissa
Mexican Margin	MAZ-1E-04	36	43-44 cm	0.00508969	12.7418	25.0345	Bolivina spissa
Mexican Margin	MAZ-1E-04	37	43-44 cm	0.0043491	8.94138	20.5591	Bolivina spissa
Mexican Margin	MAZ-1E-04	1	48-49 cm	0.00525074	9.51074	18.1131	Bolivina spissa
Mexican Margin	MAZ-1E-04	3	48-49 cm	0.00455637	10.7119	23.5098	Bolivina spissa
Mexican Margin	MAZ-1E-04	4	48-49 cm	0.00562511	7.35537	13.076	Bolivina spissa
Mexican Margin	MAZ-1E-04	5	48-49 cm	0.00595732	11.5916	19.4577	Bolivina spissa
Mexican Margin	MAZ-1E-04	6	48-49 cm	0.00689104	11.6376	16.888	Bolivina spissa
Mexican Margin	MAZ-1E-04	7	48-49 cm	0.00567718	10.8633	19.1349	Bolivina spissa
Mexican Margin	MAZ-1E-04	8	48-49 cm	0.0082205	12.5277	15.2395	Bolivina spissa
Mexican Margin	MAZ-1E-04	11	48-49 cm	0.00540725	9.99951	18.4928	Bolivina spissa
Mexican Margin	MAZ-1E-04	13	48-49 cm	0.00572603	9.29589	16.2344	Bolivina spissa
Mexican Margin	MAZ-1E-04	14	48-49 cm	0.004981	7.67572	15.41	Bolivina spissa
Mexican Margin	MAZ-1E-04	19	48-49 cm	0.00425934	8.2439	19.3549	Bolivina spissa
Mexican Margin	MAZ-1E-04	20	48-49 cm	0.00483691	8.07858	16.7019	Bolivina spissa
Mexican Margin	MAZ-1E-04	22	48-49 cm	0.005498	10.1196	18.406	Bolivina spissa
Mexican Margin	MAZ-1E-04	24	48-49 cm	0.00451955	8.94244	19.7861	Bolivina spissa
Mexican Margin	MAZ-1E-04	25	48-49 cm	0.0055775	12.1005	21.6953	Bolivina spissa
Mexican Margin	MAZ-1E-04	26	48-49 cm	0.00468995	10.148	21.6378	Bolivina spissa
Mexican Margin	MAZ-1E-04	27	48-49 cm	0.00592211	11.0176	18.6043	Bolivina spissa
Mexican Margin	MAZ-1E-04	28	48-49 cm	0.005274	7.76078	14.7152	Bolivina spissa
Mexican Margin	MAZ-1E-04	30	48-49 cm	0.00579589	8.43059	14.5458	Bolivina spissa
Mexican Margin	MAZ-1E-04	33	48-49 cm	0.00623861	10.0507	16.1105	Bolivina spissa
Mexican Margin	MAZ-1E-04	6	53-54 cm	0.00396554	8.43922	21.2814	Bolivina spissa
Mexican Margin	MAZ-1E-04	7	53-54 cm	0.00434434	9.20411	21.1864	Bolivina spissa
Mexican Margin	MAZ-1E-04	9	53-54 cm	0.00684125	14.0141	20.4846	Bolivina spissa
Mexican Margin	MAZ-1E-04	10	53-54 cm	0.0075131	12.7023	16.9069	Bolivina spissa
Mexican Margin	MAZ-1E-04	11	53-54 cm	0.00348359	9.46108	27.159	Bolivina spissa
Mexican Margin	MAZ-1E-04	12	53-54 cm	0.00469504	8.84328	18.8354	Bolivina spissa
Mexican Margin	MAZ-1E-04	13	53-54 cm	0.00563173	12.3151	21.8673	Bolivina spissa
Mexican Margin	MAZ-1E-04	15	53-54 cm	0.0059691	10.5788	17.7226	Bolivina spissa
Mexican Margin	MAZ-1E-04	16	53-54 cm	0.00574835	11.7191	20.387	Bolivina spissa
Mexican Margin	MAZ-1E-04	17	53-54 cm	0.0062343	9.56288	15.3391	Bolivina spissa
Mexican Margin	MAZ-1E-04	18	53-54 cm	0.00552195	11.9264	21.5981	Bolivina spissa
Mexican Margin	MAZ-1E-04	19	53-54 cm	0.00390872	7.68894	19.6713	Bolivina spissa
Mexican Margin	MAZ-1E-04	20	53-54 cm	0.00453086	9.81619	21.6652	Bolivina spissa
Mexican Margin	MAZ-1E-04	22	53-54 cm	0.00515049	11.0587	21.4712	Bolivina spissa
Mexican Margin	MAZ-1E-04	23	53-54 cm	0.00575206	11.8805	20.6543	Bolivina spissa
Mexican Margin	MAZ-1E-04	24	53-54 cm	0.00529448	11.4619	21.6487	Bolivina spissa
Mexican Margin	MAZ-1E-04	26	53-54 cm	0.00538374	11.0427	20.5112	Bolivina spissa
Mexican Margin	MAZ-1E-04	27	53-54 cm	0.00560939	11.1144	19.814	Bolivina spissa
Mexican Margin	MAZ-1E-04	28	53-54 cm	0.00427341	8.30771	19.4405	Bolivina spissa
Mexican Margin	MAZ-1E-04	30	53-54 cm	0.00491067	11.0905	22.5845	Bolivina spissa
Mexican Margin	MAZ-1E-04	4	58-59 cm	0.00567563	11.067	19.4992	Bolivina spissa
Mexican Margin	MAZ-1E-04	6	58-59 cm	0.00772034	12.6478	16.3824	Bolivina spissa
Mexican Margin	MAZ-1E-04	8	58-59 cm	0.00589993	8.78448	14.8891	Bolivina spissa
Mexican Margin	MAZ-1E-04	10	58-59 cm	0.00609679	10.4441	17.1305	Bolivina spissa
Mexican Margin	MAZ-1E-04	11	58-59 cm	0.0052314	10.4937	20.059	Bolivina spissa
Mexican Margin	MAZ-1E-04	12	58-59 cm	0.00521658	10.5054	20.1385	Bolivina spissa
Mexican Margin	MAZ-1E-04	13	58-59 cm	0.00458597	9.48802	20.6892	Bolivina spissa
Mexican Margin	MAZ-1E-04	14	58-59 cm	0.00554375	8.33893	15.042	Bolivina spissa
Mexican Margin	MAZ-1E-04	15	58-59 cm	0.00470497	9.80219	20.8337	Bolivina spissa
Mexican Margin	MAZ-1E-04	17	58-59 cm	0.00534418	10.5437	19.7293	Bolivina spissa
Mexican Margin	MAZ-1E-04	24	58-59 cm	0.00563592	10.6778	18.9461	Bolivina spissa
Mexican Margin	MAZ-1E-04	26	58-59 cm	0.00316842	8.35199	26.3601	Bolivina spissa
Mexican Margin	MAZ-1E-04	29	58-59 cm	0.00585794	11.9312	20.3676	Bolivina spissa
Mexican Margin	MAZ-1E-04	30	58-59 cm	0.00715834	14.7526	20.609	Bolivina spissa
Mexican Margin	MAZ-1E-04	34	58-59 cm	0.00560667	8.2388	14.6946	Bolivina spissa
Mexican Margin	MAZ-1E-04	36	58-59 cm	0.00523354	7.59423	14.5107	Bolivina spissa
Mexican Margin	MAZ-1E-04	37	58-59 cm	0.00495813	9.60271	19.3676	Bolivina spissa
Mexican Margin	MAZ-1E-04	39	58-59 cm	0.00528028	11.1005	21.0225	Bolivina spissa
Mexican Margin	MAZ-1E-04	41	58-59 cm	0.0056883	10.4685	18.4036	Bolivina spissa
Mexican Margin	MAZ-1E-04	42	58-59 cm	0.00596667	11.2104	18.7884	Bolivina spissa
Mexican Margin	MAZ-1E-04	43	58-59 cm	0.00556453	11.3014	20.3097	Bolivina spissa
Mexican Margin	MAZ-1E-04	2	63-64 cm	0.00493496	9.75554	19.7682	Bolivina spissa
Mexican Margin	MAZ-1E-04	3	63-64 cm	0.00640661	11.5905	18.0915	Bolivina spissa
Mexican Margin	MAZ-1E-04	5	63-64 cm	0.00673188	9.33075	13.8605	Bolivina spissa
Mexican Margin	MAZ-1E-04	6	63-64 cm	0.00674127	12.9911	19.271	Bolivina spissa
Mexican Margin	MAZ-1E-04	7	63-64 cm	0.00531224	11.1874	21.0597	Bolivina spissa
Mexican Margin	MAZ-1E-04	8	63-64 cm	0.00606552	10.9826	18.1067	Bolivina spissa
Mexican Margin	MAZ-1E-04	10	63-64 cm	0.00567615	9.70186	17.0923	Bolivina spissa
Mexican Margin	MAZ-1E-04	13	63-64 cm	0.00573117	11.2463	19.623	Bolivina spissa
Mexican Margin	MAZ-1E-04	14	63-64 cm	0.00526272	10.4873	19.9275	Bolivina spissa
Mexican Margin	MAZ-1E-04	15	63-64 cm	0.00533551	8.82644	16.5428	Bolivina spissa
Mexican Margin	MAZ-1E-04	16	63-64 cm	0.00739525	10.2928	13.9181	Bolivina spissa
Mexican Margin	MAZ-1E-04	17	63-64 cm	0.00709376	10.8551	15.3023	Bolivina spissa
Mexican Margin	MAZ-1E-04	18	63-64 cm	0.00574671	10.4817	18.2394	Bolivina spissa
Mexican Margin	MAZ-1E-04	20	63-64 cm	0.00546276	11.2405	20.5767	Bolivina spissa
Mexican Margin	MAZ-1E-04	25	63-64 cm	0.0063853	11.0798	17.352	Bolivina spissa
Mexican Margin	MAZ-1E-04	28	63-64 cm	0.0054415	9.90573	18.204	Bolivina spissa
Mexican Margin	MAZ-1E-04	29	63-64 cm	0.00445205	8.95741	20.1197	Bolivina spissa
Mexican Margin	MAZ-1E-04	30	63-64 cm	0.00477423	8.55258	17.914	Bolivina spissa
Mexican Margin	MAZ-1E-04	33	63-64 cm	0.00766419	11.4472	14.9359	Bolivina spissa
Mexican Margin	MAZ-1E-04	35	63-64 cm	0.00558112	9.46705	16.9626	Bolivina spissa
Mexican Margin	MAZ-1E-04	2	68-69cm	0.00547822	9.77377	17.8411	Bolivina spissa
Mexican Margin	MAZ-1E-04	3	68-69cm	0.00373776	7.72531	20.6683	Bolivina spissa
Mexican Margin	MAZ-1E-04	5	68-69cm	0.0042907	10.3492	24.1202	Bolivina spissa
Mexican Margin	MAZ-1E-04	6	68-69cm	0.00437719	8.40126	19.1933	Bolivina spissa
Mexican Margin	MAZ-1E-04	7	68-69cm	0.00479351	9.50673	19.8325	Bolivina spissa
Mexican Margin	MAZ-1E-04	9	68-69cm	0.00420641	8.541	20.3047	Bolivina spissa
Mexican Margin	MAZ-1E-04	10	68-69cm	0.00474278	8.36743	17.6425	Bolivina spissa
Mexican Margin	MAZ-1E-04	11	68-69cm	0.00473525	10.4881	22.149	Bolivina spissa
Mexican Margin	MAZ-1E-04	12	68-69cm	0.00542823	10.8097	19.9139	Bolivina spissa
Mexican Margin	MAZ-1E-04	13	68-69cm	0.00471034	7.46177	15.8413	Bolivina spissa
Mexican Margin	MAZ-1E-04	14	68-69cm	0.00403577	8.73327	21.6396	Bolivina spissa
Mexican Margin	MAZ-1E-04	15	68-69cm	0.00539905	10.4368	19.3308	Bolivina spissa
Mexican Margin	MAZ-1E-04	18	68-69cm	0.00328375	7.03972	21.438	Bolivina spissa
Mexican Margin	MAZ-1E-04	20	68-69cm	0.00374186	9.47607	25.3245	Bolivina spissa
Mexican Margin	MAZ-1E-04	21	68-69cm	0.00374984	9.74523	25.9884	Bolivina spissa
Mexican Margin	MAZ-1E-04	24	68-69cm	0.00562777	9.41503	16.7296	Bolivina spissa
Mexican Margin	MAZ-1E-04	29	68-69cm	0.00419775	7.07153	16.846	Bolivina spissa
Mexican Margin	MAZ-1E-04	30	68-69cm	0.00443349	9.06438	20.4452	Bolivina spissa
Mexican Margin	MAZ-1E-04	36	68-69cm	0.00523817	8.1404	15.5405	Bolivina spissa
Mexican Margin	MAZ-1E-04	37	68-69cm	0.00340409	7.71734	22.6708	Bolivina spissa
Mexican Margin	MAZ-1E-04	38	68-69cm	0.00445997	7.94341	17.8105	Bolivina spissa
Mexican Margin	MAZ-1E-04	3	73-74 cm	0.0044335	9.41967	21.2466	Bolivina spissa
Mexican Margin	MAZ-1E-04	4	73-74 cm	0.00365052	8.42105	23.0681	Bolivina spissa
Mexican Margin	MAZ-1E-04	5	73-74 cm	0.00426093	8.18828	19.2171	Bolivina spissa
Mexican Margin	MAZ-1E-04	6	73-74 cm	0.00549878	10.5386	19.1653	Bolivina spissa
Mexican Margin	MAZ-1E-04	10	73-74 cm	0.00517631	8.75722	16.9179	Bolivina spissa
Mexican Margin	MAZ-1E-04	13	73-74 cm	0.00428428	9.98435	23.3046	Bolivina spissa
Mexican Margin	MAZ-1E-04	14	73-74 cm	0.00346832	8.04149	23.1856	Bolivina spissa
Mexican Margin	MAZ-1E-04	15	73-74 cm	0.00443553	8.50334	19.171	Bolivina spissa
Mexican Margin	MAZ-1E-04	17	73-74 cm	0.00405227	6.64202	16.3909	Bolivina spissa
Mexican Margin	MAZ-1E-04	19	73-74 cm	0.00514997	10.5612	20.5073	Bolivina spissa
Mexican Margin	MAZ-1E-04	23	73-74 cm	0.00539764	9.88144	18.3069	Bolivina spissa
Mexican Margin	MAZ-1E-04	24	73-74 cm	0.00508388	8.88297	17.4728	Bolivina spissa
Mexican Margin	MAZ-1E-04	25	73-74 cm	0.00461256	8.25633	17.8997	Bolivina spissa
Mexican Margin	MAZ-1E-04	26	73-74 cm	0.00611747	9.94815	16.2619	Bolivina spissa
Mexican Margin	MAZ-1E-04	27	73-74 cm	0.00451857	9.39643	20.7951	Bolivina spissa
Mexican Margin	MAZ-1E-04	28	73-74 cm	0.00420241	6.73117	16.0174	Bolivina spissa
Mexican Margin	MAZ-1E-04	32	73-74 cm	0.00410474	8.83497	21.5238	Bolivina spissa
Mexican Margin	MAZ-1E-04	33	73-74 cm	0.00458596	10.1033	22.0309	Bolivina spissa
Mexican Margin	MAZ-1E-04	37	73-74 cm	0.00462062	7.54895	16.3375	Bolivina spissa
Mexican Margin	MAZ-1E-04	38	73-74 cm	0.0037658	6.78524	18.018	Bolivina spissa
Mexican Margin	MAZ-1E-04	3	78-79 cm	0.00447926	10.5906	23.6436	Bolivina spissa
Mexican Margin	MAZ-1E-04	4	78-79 cm	0.00492142	10.2741	20.8763	Bolivina spissa
Mexican Margin	MAZ-1E-04	5	78-79 cm	0.00554738	8.24072	14.8552	Bolivina spissa
Mexican Margin	MAZ-1E-04	6	78-79 cm	0.00474608	8.1757	17.2262	Bolivina spissa
Mexican Margin	MAZ-1E-04	7	78-79 cm	0.00438458	8.61052	19.6382	Bolivina spissa
Mexican Margin	MAZ-1E-04	9	78-79 cm	0.00488301	7.53856	15.4383	Bolivina spissa
Mexican Margin	MAZ-1E-04	11	78-79 cm	0.00570708	10.2501	17.9604	Bolivina spissa
Mexican Margin	MAZ-1E-04	12	78-79 cm	0.00610074	8.27597	13.5655	Bolivina spissa
Mexican Margin	MAZ-1E-04	13	78-79 cm	0.00391239	7.50764	19.1894	Bolivina spissa
Mexican Margin	MAZ-1E-04	14	78-79 cm	0.00566896	11.139	19.6492	Bolivina spissa
Mexican Margin	MAZ-1E-04	15	78-79 cm	0.00454837	9.62928	21.1708	Bolivina spissa
Mexican Margin	MAZ-1E-04	16	78-79 cm	0.00348856	7.06902	20.2634	Bolivina spissa
Mexican Margin	MAZ-1E-04	17	78-79 cm	0.00377957	6.19602	16.3934	Bolivina spissa
Mexican Margin	MAZ-1E-04	18	78-79 cm	0.00436169	7.52155	17.2446	Bolivina spissa
Mexican Margin	MAZ-1E-04	19	78-79 cm	0.0046078	8.66523	18.8056	Bolivina spissa
Mexican Margin	MAZ-1E-04	20	78-79 cm	0.00348782	4.70305	13.4842	Bolivina spissa
Mexican Margin	MAZ-1E-04	23	78-79 cm	0.00354835	8.72377	24.5854	Bolivina spissa
Mexican Margin	MAZ-1E-04	27	78-79 cm	0.00459748	7.98696	17.3725	Bolivina spissa
Mexican Margin	MAZ-1E-04	29	78-79 cm	0.00637424	11.6924	18.3432	Bolivina spissa
Mexican Margin	MAZ-1E-04	30	78-79 cm	0.00350357	5.99421	17.1089	Bolivina spissa
Mexican Margin	MAZ-1E-04	2	83-84 cm	0.00480096	9.15664	19.0725	Bolivina spissa
Mexican Margin	MAZ-1E-04	4	83-84 cm	0.00362967	6.81167	18.7666	Bolivina spissa
Mexican Margin	MAZ-1E-04	6	83-84 cm	0.00518455	7.80586	15.056	Bolivina spissa
Mexican Margin	MAZ-1E-04	8	83-84 cm	0.00521166	8.61041	16.5214	Bolivina spissa
Mexican Margin	MAZ-1E-04	9	83-84 cm	0.00456071	7.11761	15.6063	Bolivina spissa
Mexican Margin	MAZ-1E-04	10	83-84 cm	0.00421248	8.41434	19.9748	Bolivina spissa
Mexican Margin	MAZ-1E-04	12	83-84 cm	0.00643809	10.4378	16.2126	Bolivina spissa
Mexican Margin	MAZ-1E-04	15	83-84 cm	0.00495968	10.5843	21.3407	Bolivina spissa
Mexican Margin	MAZ-1E-04	16	83-84 cm	0.00468655	8.36702	17.8533	Bolivina spissa
Mexican Margin	MAZ-1E-04	17	83-84 cm	0.00700813	10.2625	14.6438	Bolivina spissa
Mexican Margin	MAZ-1E-04	19	83-84 cm	0.00431941	9.76475	22.6067	Bolivina spissa
Mexican Margin	MAZ-1E-04	20	83-84 cm	0.00477538	7.7657	16.2619	Bolivina spissa
Mexican Margin	MAZ-1E-04	24	83-84 cm	0.00491967	8.81194	17.9117	Bolivina spissa
Mexican Margin	MAZ-1E-04	27	83-84 cm	0.00395975	6.94668	17.5432	Bolivina spissa
Mexican Margin	MAZ-1E-04	29	83-84 cm	0.00457418	6.96799	15.2333	Bolivina spissa
Mexican Margin	MAZ-1E-04	31	83-84 cm	0.00465526	7.7624	16.6745	Bolivina spissa
Mexican Margin	MAZ-1E-04	33	83-84 cm	0.00530304	9.03392	17.0354	Bolivina spissa
Mexican Margin	MAZ-1E-04	36	83-84 cm	0.00386714	9.51305	24.5997	Bolivina spissa
Mexican Margin	MAZ-1E-04	38	83-84 cm	0.00527847	9.76183	18.4937	Bolivina spissa
Mexican Margin	MAZ-1E-04	54	83-84 cm	0.00594717	11.127	18.7097	Bolivina spissa
Mexican Margin	MAZ-1E-04	2	88-89 cm	0.00554809	10.011	18.044	Bolivina spissa
Mexican Margin	MAZ-1E-04	3	88-89 cm	0.00759661	13.2208	17.4035	Bolivina spissa
Mexican Margin	MAZ-1E-04	5	88-89 cm	0.00488332	10.0822	20.6462	Bolivina spissa
Mexican Margin	MAZ-1E-04	6	88-89 cm	0.00620629	11.7169	18.8791	Bolivina spissa
Mexican Margin	MAZ-1E-04	7	88-89 cm	0.0050115	10.6315	21.2141	Bolivina spissa
Mexican Margin	MAZ-1E-04	8	88-89 cm	0.00525968	10.7507	20.4398	Bolivina spissa
Mexican Margin	MAZ-1E-04	9	88-89 cm	0.00623311	12.6617	20.3137	Bolivina spissa
Mexican Margin	MAZ-1E-04	10	88-89 cm	0.0057511	9.1806	15.9632	Bolivina spissa
Mexican Margin	MAZ-1E-04	11	88-89 cm	0.00388251	9.27437	23.8876	Bolivina spissa
Mexican Margin	MAZ-1E-04	12	88-89 cm	0.00647125	10.4647	16.1711	Bolivina spissa
Mexican Margin	MAZ-1E-04	14	88-89 cm	0.00634742	11.453	18.0435	Bolivina spissa
Mexican Margin	MAZ-1E-04	15	88-89 cm	0.00546319	10.062	18.4179	Bolivina spissa
Mexican Margin	MAZ-1E-04	16	88-89 cm	0.0075142	12.0988	16.1012	Bolivina spissa
Mexican Margin	MAZ-1E-04	18	88-89 cm	0.00603411	10.8989	18.0622	Bolivina spissa
Mexican Margin	MAZ-1E-04	20	88-89 cm	0.00486884	9.63564	19.7904	Bolivina spissa
Mexican Margin	MAZ-1E-04	21	88-89 cm	0.00720444	11.5698	16.0592	Bolivina spissa
Mexican Margin	MAZ-1E-04	22	88-89 cm	0.00506995	8.60294	16.9685	Bolivina spissa
Mexican Margin	MAZ-1E-04	23	88-89 cm	0.00646689	12.0343	18.6091	Bolivina spissa
Mexican Margin	MAZ-1E-04	25	88-89 cm	0.00514321	9.27533	18.0341	Bolivina spissa
Mexican Margin	MAZ-1E-04	28	88-89 cm	0.00516618	8.62788	16.7007	Bolivina spissa
Mexican Margin	MAZ-1E-04	36	88-89 cm	0.00421086	9.60746	22.8159	Bolivina spissa
Mexican Margin	MAZ-1E-04	1	93-94 cm	0.00691369	11.8719	17.1716	Bolivina spissa
Mexican Margin	MAZ-1E-04	2	93-94 cm	0.00548834	8.73892	15.9227	Bolivina spissa
Mexican Margin	MAZ-1E-04	3	93-94 cm	0.00683358	10.2595	15.0133	Bolivina spissa
Mexican Margin	MAZ-1E-04	5	93-94 cm	0.00543154	10.557	19.4365	Bolivina spissa
Mexican Margin	MAZ-1E-04	8	93-94 cm	0.00706621	11.6807	16.5303	Bolivina spissa
Mexican Margin	MAZ-1E-04	9	93-94 cm	0.00563649	8.32921	14.7773	Bolivina spissa
Mexican Margin	MAZ-1E-04	10	93-94 cm	0.00383246	6.5244	17.024	Bolivina spissa
Mexican Margin	MAZ-1E-04	13	93-94 cm	0.00598397	10.1589	16.9768	Bolivina spissa
Mexican Margin	MAZ-1E-04	14	93-94 cm	0.00536883	10.2579	19.1063	Bolivina spissa
Mexican Margin	MAZ-1E-04	16	93-94 cm	0.00660769	11.4753	17.3666	Bolivina spissa
Mexican Margin	MAZ-1E-04	17	93-94 cm	0.00552314	10.5497	19.1009	Bolivina spissa
Mexican Margin	MAZ-1E-04	18	93-94 cm	0.00844353	12.7531	15.104	Bolivina spissa
Mexican Margin	MAZ-1E-04	19	93-94 cm	0.00614829	9.96681	16.2107	Bolivina spissa
Mexican Margin	MAZ-1E-04	25	93-94 cm	0.00555514	8.6863	15.6365	Bolivina spissa
Mexican Margin	MAZ-1E-04	26	93-94 cm	0.00582394	10.1679	17.4589	Bolivina spissa
Mexican Margin	MAZ-1E-04	27	93-94 cm	0.00694435	11.4548	16.4952	Bolivina spissa
Mexican Margin	MAZ-1E-04	28	93-94 cm	0.00619883	13.1795	21.2612	Bolivina spissa
Mexican Margin	MAZ-1E-04	30	93-94 cm	0.00449374	8.00984	17.8245	Bolivina spissa
Mexican Margin	MAZ-1E-04	32	93-94 cm	0.00438688	6.89913	15.7267	Bolivina spissa
Mexican Margin	MAZ-1E-04	33	93-94 cm	0.00382002	7.49087	19.6095	Bolivina spissa
Mexican Margin	MAZ-1E-04	36	93-94 cm	0.00624762	9.38432	15.0206	Bolivina spissa
Mexican Margin	MAZ-1E-04	44	93-94 cm	0.00721043	12.7349	17.6617	Bolivina spissa
Mexican Margin	MAZ-1E-04	1	98-99 cm	0.00579616	9.42843	16.2667	Bolivina spissa
Mexican Margin	MAZ-1E-04	3	98-99 cm	0.00642471	12.1293	18.8791	Bolivina spissa
Mexican Margin	MAZ-1E-04	7	98-99 cm	0.00537889	8.91999	16.5833	Bolivina spissa
Mexican Margin	MAZ-1E-04	8	98-99 cm	0.00726512	11.2981	15.5512	Bolivina spissa
Mexican Margin	MAZ-1E-04	9	98-99 cm	0.00436936	9.56667	21.8949	Bolivina spissa
Mexican Margin	MAZ-1E-04	11	98-99 cm	0.00659576	11.0444	16.7447	Bolivina spissa
Mexican Margin	MAZ-1E-04	13	98-99 cm	0.00615745	10.2429	16.635	Bolivina spissa
Mexican Margin	MAZ-1E-04	15	98-99 cm	0.00623796	10.6121	17.0121	Bolivina spissa
Mexican Margin	MAZ-1E-04	16	98-99 cm	0.0052419	8.65477	16.5108	Bolivina spissa
Mexican Margin	MAZ-1E-04	17	98-99 cm	0.00476732	9.89443	20.7547	Bolivina spissa
Mexican Margin	MAZ-1E-04	19	98-99 cm	0.00468589	8.81261	18.8067	Bolivina spissa
Mexican Margin	MAZ-1E-04	20	98-99 cm	0.00558532	11.4302	20.4648	Bolivina spissa
Mexican Margin	MAZ-1E-04	23	98-99 cm	0.00587305	10.5714	17.9999	Bolivina spissa
Mexican Margin	MAZ-1E-04	26	98-99 cm	0.00439429	9.65104	21.9627	Bolivina spissa
Mexican Margin	MAZ-1E-04	27	98-99 cm	0.00531642	8.50858	16.0043	Bolivina spissa
Mexican Margin	MAZ-1E-04	28	98-99 cm	0.00621815	10.4223	16.7611	Bolivina spissa
Mexican Margin	MAZ-1E-04	30	98-99 cm	0.00543817	10.2314	18.8141	Bolivina spissa
Mexican Margin	MAZ-1E-04	31	98-99 cm	0.00721776	10.7498	14.8935	Bolivina spissa
Mexican Margin	MAZ-1E-04	32	98-99 cm	0.00669285	11.1728	16.6937	Bolivina spissa
Mexican Margin	MAZ-1E-04	33	98-99 cm	0.00883797	14.6846	16.6153	Bolivina spissa
Mexican Margin	MAZ-1E-04	41	98-99 cm	0.00588501	10.8236	18.3918	Bolivina spissa
Mexican Margin	MAZ-1E-04	2	103-104 cm	0.00663845	10.7355	16.1718	Bolivina spissa
Mexican Margin	MAZ-1E-04	3	103-104 cm	0.00479998	10.2082	21.2671	Bolivina spissa
Mexican Margin	MAZ-1E-04	4	103-104 cm	0.0051774	9.63561	18.6109	Bolivina spissa
Mexican Margin	MAZ-1E-04	6	103-104 cm	0.00497562	9.02359	18.1356	Bolivina spissa
Mexican Margin	MAZ-1E-04	8	103-104 cm	0.00649409	10.2871	15.8407	Bolivina spissa
Mexican Margin	MAZ-1E-04	10	103-104 cm	0.0051342	8.74544	17.0337	Bolivina spissa
Mexican Margin	MAZ-1E-04	11	103-104 cm	0.0066938	10.7514	16.0617	Bolivina spissa
Mexican Margin	MAZ-1E-04	14	103-104 cm	0.00450491	9.24679	20.526	Bolivina spissa
Mexican Margin	MAZ-1E-04	16	103-104 cm	0.00587561	8.31887	14.1583	Bolivina spissa
Mexican Margin	MAZ-1E-04	17	103-104 cm	0.00541152	9.37669	17.3273	Bolivina spissa
Mexican Margin	MAZ-1E-04	19	103-104 cm	0.00668902	10.703	16.0009	Bolivina spissa
Mexican Margin	MAZ-1E-04	22	103-104 cm	0.00488797	9.17046	18.7613	Bolivina spissa
Mexican Margin	MAZ-1E-04	23	103-104 cm	0.00540539	9.70868	17.9611	Bolivina spissa
Mexican Margin	MAZ-1E-04	26	103-104 cm	0.00587389	10.4681	17.8214	Bolivina spissa
Mexican Margin	MAZ-1E-04	30	103-104 cm	0.00813089	11.6862	14.3726	Bolivina spissa
Mexican Margin	MAZ-1E-04	33	103-104 cm	0.00625429	9.34165	14.9364	Bolivina spissa
Mexican Margin	MAZ-1E-04	36	103-104 cm	0.00631924	11.3517	17.9637	Bolivina spissa
Mexican Margin	MAZ-1E-04	40	103-104 cm	0.00694913	9.19373	13.23	Bolivina spissa
Mexican Margin	MAZ-1E-04	42	103-104 cm	0.00614289	10.1637	16.5455	Bolivina spissa
Mexican Margin	MAZ-1E-04	43	103-104 cm	0.00631714	12.0792	19.1214	Bolivina spissa
Mexican Margin	MAZ-1E-04	1	108-109 cm	0.00653574	10.0179	15.3278	Bolivina spissa
Mexican Margin	MAZ-1E-04	4	108-109 cm	0.00499341	8.95206	17.9277	Bolivina spissa
Mexican Margin	MAZ-1E-04	6	108-109 cm	0.00486389	9.78762	20.123	Bolivina spissa
Mexican Margin	MAZ-1E-04	9	108-109 cm	0.0059982	11.0166	18.3665	Bolivina spissa
Mexican Margin	MAZ-1E-04	10	108-109 cm	0.00439783	8.86578	20.1594	Bolivina spissa
Mexican Margin	MAZ-1E-04	12	108-109 cm	0.00684218	9.89034	14.4549	Bolivina spissa
Mexican Margin	MAZ-1E-04	13	108-109 cm	0.0058251	10.0999	17.3386	Bolivina spissa
Mexican Margin	MAZ-1E-04	14	108-109 cm	0.00486618	9.54065	19.606	Bolivina spissa
Mexican Margin	MAZ-1E-04	15	108-109 cm	0.00563489	8.58217	15.2304	Bolivina spissa
Mexican Margin	MAZ-1E-04	16	108-109 cm	0.00646986	9.75525	15.078	Bolivina spissa
Mexican Margin	MAZ-1E-04	17	108-109 cm	0.0054771	8.37064	15.283	Bolivina spissa
Mexican Margin	MAZ-1E-04	20	108-109 cm	0.00472314	9.09598	19.2583	Bolivina spissa
Mexican Margin	MAZ-1E-04	21	108-109 cm	0.00679113	11.0589	16.2844	Bolivina spissa
Mexican Margin	MAZ-1E-04	24	108-109 cm	0.00558113	10.9877	19.6872	Bolivina spissa
Mexican Margin	MAZ-1E-04	26	108-109 cm	0.00609783	11.8063	19.3614	Bolivina spissa
Mexican Margin	MAZ-1E-04	29	108-109 cm	0.00538575	10.111	18.7736	Bolivina spissa
Mexican Margin	MAZ-1E-04	30	108-109 cm	0.00592545	9.59312	16.1897	Bolivina spissa
Mexican Margin	MAZ-1E-04	31	108-109 cm	0.00585461	10.3474	17.674	Bolivina spissa
Mexican Margin	MAZ-1E-04	33	108-109 cm	0.00526437	6.96334	13.2273	Bolivina spissa
Mexican Margin	MAZ-1E-04	35	108-109 cm	0.00541894	8.08515	14.9202	Bolivina spissa
Mexican Margin	MAZ-1E-04	45	108-109 cm	0.00578347	8.88666	15.3656	Bolivina spissa
Mexican Margin	MAZ-1E-04	1	114-115 cm	0.00567782	9.38126	16.5226	Bolivina spissa
Mexican Margin	MAZ-1E-04	2	114-115 cm	0.0058056	8.39245	14.4558	Bolivina spissa
Mexican Margin	MAZ-1E-04	3	114-115 cm	0.00530515	8.55641	16.1285	Bolivina spissa
Mexican Margin	MAZ-1E-04	5	114-115 cm	0.00576556	7.41352	12.8583	Bolivina spissa
Mexican Margin	MAZ-1E-04	6	114-115 cm	0.00603804	9.53117	15.7852	Bolivina spissa
Mexican Margin	MAZ-1E-04	10	114-115 cm	0.00424732	8.47957	19.9645	Bolivina spissa
Mexican Margin	MAZ-1E-04	11	114-115 cm	0.00484387	8.8474	18.2651	Bolivina spissa
Mexican Margin	MAZ-1E-04	12	114-115 cm	0.00321974	6.16092	19.1348	Bolivina spissa
Mexican Margin	MAZ-1E-04	13	114-115 cm	0.00481055	8.91498	18.5322	Bolivina spissa
Mexican Margin	MAZ-1E-04	17	114-115 cm	0.00670929	9.19747	13.7086	Bolivina spissa
Mexican Margin	MAZ-1E-04	20	114-115 cm	0.00771422	11.7128	15.1834	Bolivina spissa
Mexican Margin	MAZ-1E-04	21	114-115 cm	0.00641774	8.14092	12.685	Bolivina spissa
Mexican Margin	MAZ-1E-04	22	114-115 cm	0.00491722	9.01591	18.3354	Bolivina spissa
Mexican Margin	MAZ-1E-04	25	114-115 cm	0.00468273	11.6228	24.8206	Bolivina spissa
Mexican Margin	MAZ-1E-04	26	114-115 cm	0.00573274	7.36592	12.8489	Bolivina spissa
Mexican Margin	MAZ-1E-04	32	114-115 cm	0.0058801	8.13945	13.8424	Bolivina spissa
Mexican Margin	MAZ-1E-04	33	114-115 cm	0.00491509	9.29143	18.9039	Bolivina spissa
Mexican Margin	MAZ-1E-04	37	114-115 cm	0.00727538	9.60332	13.1998	Bolivina spissa
Mexican Margin	MAZ-1E-04	39	114-115 cm	0.00504638	8.53902	16.9211	Bolivina spissa
Mexican Margin	MAZ-1E-04	42	114-115 cm	0.00650395	11.4184	17.5561	Bolivina spissa
Mexican Margin	MAZ-1E-04	44	114-115 cm	0.00605802	9.39042	15.5008	Bolivina spissa
Mexican Margin	MAZ-1E-04	2	119-120 cm	0.00554273	10.2338	18.4635	Bolivina spissa
Mexican Margin	MAZ-1E-04	3	119-120 cm	0.00627676	10.251	16.3317	Bolivina spissa
Mexican Margin	MAZ-1E-04	4	119-120 cm	0.00481331	8.51767	17.6961	Bolivina spissa
Mexican Margin	MAZ-1E-04	5	119-120 cm	0.00587508	9.40379	16.0062	Bolivina spissa
Mexican Margin	MAZ-1E-04	6	119-120 cm	0.00586054	9.63086	16.4334	Bolivina spissa
Mexican Margin	MAZ-1E-04	8	119-120 cm	0.00577764	9.76473	16.9009	Bolivina spissa
Mexican Margin	MAZ-1E-04	10	119-120 cm	0.00543253	8.6391	15.9025	Bolivina spissa
Mexican Margin	MAZ-1E-04	11	119-120 cm	0.00392219	6.9574	17.7386	Bolivina spissa
Mexican Margin	MAZ-1E-04	13	119-120 cm	0.00523269	8.21855	15.7062	Bolivina spissa
Mexican Margin	MAZ-1E-04	14	119-120 cm	0.00588648	8.73925	14.8463	Bolivina spissa
Mexican Margin	MAZ-1E-04	16	119-120 cm	0.0057841	9.73518	16.8309	Bolivina spissa
Mexican Margin	MAZ-1E-04	17	119-120 cm	0.00545445	6.47669	11.8741	Bolivina spissa
Mexican Margin	MAZ-1E-04	19	119-120 cm	0.00550871	7.74192	14.054	Bolivina spissa
Mexican Margin	MAZ-1E-04	21	119-120 cm	0.00808213	10.0978	12.494	Bolivina spissa
Mexican Margin	MAZ-1E-04	24	119-120 cm	0.00701505	10.5938	15.1015	Bolivina spissa
Mexican Margin	MAZ-1E-04	26	119-120 cm	0.00589915	8.20754	13.9131	Bolivina spissa
Mexican Margin	MAZ-1E-04	29	119-120 cm	0.00478137	8.63415	18.0579	Bolivina spissa
Mexican Margin	MAZ-1E-04	30	119-120 cm	0.0050262	9.02792	17.9617	Bolivina spissa
Mexican Margin	MAZ-1E-04	32	119-120 cm	0.00491303	8.20206	16.6945	Bolivina spissa
Mexican Margin	MAZ-1E-04	33	119-120 cm	0.00631969	9.87326	15.623	Bolivina spissa
Mexican Margin	MAZ-1E-04	1	124-125 cm	0.00642586	10.7426	16.7177	Bolivina spissa
Mexican Margin	MAZ-1E-04	4	124-125 cm	0.00550905	9.56087	17.3549	Bolivina spissa
Mexican Margin	MAZ-1E-04	6	124-125 cm	0.00689057	10.2177	14.8286	Bolivina spissa
Mexican Margin	MAZ-1E-04	9	124-125 cm	0.00700608	11.1699	15.9432	Bolivina spissa
Mexican Margin	MAZ-1E-04	10	124-125 cm	0.00578348	9.97789	17.2524	Bolivina spissa
Mexican Margin	MAZ-1E-04	12	124-125 cm	0.00536872	8.35276	15.5582	Bolivina spissa
Mexican Margin	MAZ-1E-04	13	124-125 cm	0.00477455	7.1712	15.0196	Bolivina spissa
Mexican Margin	MAZ-1E-04	14	124-125 cm	0.00682448	10.8388	15.8823	Bolivina spissa
Mexican Margin	MAZ-1E-04	15	124-125 cm	0.00617134	9.93141	16.0928	Bolivina spissa
Mexican Margin	MAZ-1E-04	16	124-125 cm	0.00692736	10.4508	15.0863	Bolivina spissa
Mexican Margin	MAZ-1E-04	17	124-125 cm	0.00513499	10.7524	20.9395	Bolivina spissa
Mexican Margin	MAZ-1E-04	18	124-125 cm	0.00630275	10.1239	16.0626	Bolivina spissa
Mexican Margin	MAZ-1E-04	19	124-125 cm	0.00362695	9.06239	24.9863	Bolivina spissa
Mexican Margin	MAZ-1E-04	20	124-125 cm	0.00429291	8.97413	20.9045	Bolivina spissa
Mexican Margin	MAZ-1E-04	21	124-125 cm	0.00415643	9.1162	21.9328	Bolivina spissa
Mexican Margin	MAZ-1E-04	23	124-125 cm	0.00576343	11.3535	19.6992	Bolivina spissa
Mexican Margin	MAZ-1E-04	24	124-125 cm	0.00512919	8.63304	16.8312	Bolivina spissa
Mexican Margin	MAZ-1E-04	27	124-125 cm	0.00550543	9.65277	17.5332	Bolivina spissa
Mexican Margin	MAZ-1E-04	30	124-125 cm	0.00715171	10.8582	15.1827	Bolivina spissa
Mexican Margin	MAZ-1E-04	31	124-125 cm	0.00489734	9.18371	18.7525	Bolivina spissa
Mexican Margin	MAZ-1E-04	33	124-125 cm	0.00471713	8.69666	18.4363	Bolivina spissa
Mexican Margin	MAZ-1E-04	35	124-125 cm	0.0046719	7.89263	16.8938	Bolivina spissa
Mexican Margin	MAZ-1E-04	1	129-130 cm	0.00440661	6.99906	15.8831	Bolivina spissa
Mexican Margin	MAZ-1E-04	2	129-130 cm	0.00513235	8.08386	15.7508	Bolivina spissa
Mexican Margin	MAZ-1E-04	3	129-130 cm	0.00467302	10.2936	22.0277	Bolivina spissa
Mexican Margin	MAZ-1E-04	4	129-130 cm	0.00504709	8.13896	16.126	Bolivina spissa
Mexican Margin	MAZ-1E-04	5	129-130 cm	0.00484984	9.1843	18.9373	Bolivina spissa
Mexican Margin	MAZ-1E-04	8	129-130 cm	0.00479575	8.17552	17.0474	Bolivina spissa
Mexican Margin	MAZ-1E-04	10	129-130 cm	0.0047081	6.72195	14.2774	Bolivina spissa
Mexican Margin	MAZ-1E-04	11	129-130 cm	0.0064953	10.2364	15.7597	Bolivina spissa
Mexican Margin	MAZ-1E-04	12	129-130 cm	0.00562916	8.84365	15.7104	Bolivina spissa
Mexican Margin	MAZ-1E-04	13	129-130 cm	0.00596866	9.3265	15.6258	Bolivina spissa
Mexican Margin	MAZ-1E-04	15	129-130 cm	0.00531449	8.51102	16.0147	Bolivina spissa
Mexican Margin	MAZ-1E-04	16	129-130 cm	0.00558386	9.7813	17.5171	Bolivina spissa
Mexican Margin	MAZ-1E-04	17	129-130 cm	0.00477187	7.83456	16.4182	Bolivina spissa
Mexican Margin	MAZ-1E-04	19	129-130 cm	0.00500238	7.9661	15.9246	Bolivina spissa
Mexican Margin	MAZ-1E-04	20	129-130 cm	0.00471126	10.232	21.7182	Bolivina spissa
Mexican Margin	MAZ-1E-04	21	129-130 cm	0.00496054	8.0787	16.2859	Bolivina spissa
Mexican Margin	MAZ-1E-04	23	129-130 cm	0.0068284	10.0395	14.7026	Bolivina spissa
Mexican Margin	MAZ-1E-04	24	129-130 cm	0.00492624	9.35711	18.9944	Bolivina spissa
Mexican Margin	MAZ-1E-04	25	129-130 cm	0.0060398	10.8848	18.0218	Bolivina spissa
Mexican Margin	MAZ-1E-04	28	129-130 cm	0.00564031	8.48949	15.0515	Bolivina spissa
Mexican Margin	MAZ-1E-04	2	134-135 cm	0.00422502	9.46608	22.4048	Bolivina spissa
Mexican Margin	MAZ-1E-04	3	134-135 cm	0.00474043	7.83636	16.5309	Bolivina spissa
Mexican Margin	MAZ-1E-04	6	134-135 cm	0.00574674	9.07908	15.7987	Bolivina spissa
Mexican Margin	MAZ-1E-04	8	134-135 cm	0.00439791	8.06769	18.3444	Bolivina spissa
Mexican Margin	MAZ-1E-04	23	134-135 cm	0.00339587	8.12491	23.9259	Bolivina spissa
Mexican Margin	MAZ-1E-04	24	134-135 cm	0.00421838	8.45724	20.0486	Bolivina spissa
Mexican Margin	MAZ-1E-04	32	134-135 cm	0.00462927	8.02018	17.3249	Bolivina spissa
Mexican Margin	MAZ-1E-04	33	134-135 cm	0.00546648	8.71769	15.9476	Bolivina spissa
Mexican Margin	MAZ-1E-04	34	134-135 cm	0.00471737	7.18763	15.2365	Bolivina spissa
Mexican Margin	MAZ-1E-04	35	134-135 cm	0.0060192	7.11722	11.8242	Bolivina spissa
Mexican Margin	MAZ-1E-04	37	134-135 cm	0.00772524	11.1912	14.4866	Bolivina spissa
Mexican Margin	MAZ-1E-04	41	134-135 cm	0.00531828	9.95088	18.7107	Bolivina spissa
Mexican Margin	MAZ-1E-04	42	134-135 cm	0.00470088	10.4035	22.1309	Bolivina spissa
Mexican Margin	MAZ-1E-04	43	134-135 cm	0.00519338	10.4695	20.1593	Bolivina spissa
Mexican Margin	MAZ-1E-04	44	134-135 cm	0.00526455	11.1857	21.2472	Bolivina spissa
Mexican Margin	MAZ-1E-04	45	134-135 cm	0.00474235	8.88751	18.7407	Bolivina spissa
Mexican Margin	MAZ-1E-04	46	134-135 cm	0.0060208	10.1449	16.8498	Bolivina spissa
Mexican Margin	MAZ-1E-04	48	134-135 cm	0.00661216	10.2501	15.5019	Bolivina spissa
Mexican Margin	MAZ-1E-04	49	134-135 cm	0.00630382	10.6616	16.9129	Bolivina spissa
Mexican Margin	MAZ-1E-04	50	134-135 cm	0.00516639	8.76568	16.9667	Bolivina spissa
Mexican Margin	MAZ-1E-04	3	141-142 cm	0.00471766	8.7266	18.4977	Bolivina spissa
Mexican Margin	MAZ-1E-04	4	141-142 cm	0.00490487	7.61429	15.5239	Bolivina spissa
Mexican Margin	MAZ-1E-04	6	141-142 cm	0.00430764	7.26712	16.8703	Bolivina spissa
Mexican Margin	MAZ-1E-04	7	141-142 cm	0.00716852	11.6953	16.3148	Bolivina spissa
Mexican Margin	MAZ-1E-04	8	141-142 cm	0.0045682	6.97407	15.2666	Bolivina spissa
Mexican Margin	MAZ-1E-04	10	141-142 cm	0.00413007	7.47679	18.1033	Bolivina spissa
Mexican Margin	MAZ-1E-04	11	141-142 cm	0.00447504	8.37988	18.7258	Bolivina spissa
Mexican Margin	MAZ-1E-04	12	141-142 cm	0.00494317	9.70176	19.6266	Bolivina spissa
Mexican Margin	MAZ-1E-04	13	141-142 cm	0.00444057	8.65036	19.4803	Bolivina spissa
Mexican Margin	MAZ-1E-04	14	141-142 cm	0.00558794	8.45156	15.1246	Bolivina spissa
Mexican Margin	MAZ-1E-04	16	141-142 cm	0.00702146	11.2019	15.9539	Bolivina spissa
Mexican Margin	MAZ-1E-04	17	141-142 cm	0.00488707	9.98062	20.4225	Bolivina spissa
Mexican Margin	MAZ-1E-04	18	141-142 cm	0.0048728	7.84285	16.0952	Bolivina spissa
Mexican Margin	MAZ-1E-04	19	141-142 cm	0.00603589	11.9221	19.752	Bolivina spissa
Mexican Margin	MAZ-1E-04	20	141-142 cm	0.00454202	7.57514	16.6779	Bolivina spissa
Mexican Margin	MAZ-1E-04	22	141-142 cm	0.00540057	10.7115	19.834	Bolivina spissa
Mexican Margin	MAZ-1E-04	23	141-142 cm	0.00566342	11.8278	20.8845	Bolivina spissa
Mexican Margin	MAZ-1E-04	24	141-142 cm	0.00686843	10.9443	15.9342	Bolivina spissa
Mexican Margin	MAZ-1E-04	25	141-142 cm	0.00496519	9.3257	18.7821	Bolivina spissa
Mexican Margin	MAZ-1E-04	28	141-142 cm	0.00480872	9.65218	20.0722	Bolivina spissa
Sea of Okhotsk	MD01-2415	1	130	0.00396608	8.47111	21.3589	Bolivina spissa
Sea of Okhotsk	MD01-2416	2	130	0.00448417	8.90388	19.8562	Bolivina spissa
Sea of Okhotsk	MD01-2417	3	130	0.00441725	8.80338	19.9296	Bolivina spissa
Sea of Okhotsk	MD01-2418	4	130	0.00449921	8.77371	19.5005	Bolivina spissa
Sea of Okhotsk	MD01-2419	2	150	0.00532147	9.47022	17.7962	Bolivina spissa
Sea of Okhotsk	MD01-2420	3	150	0.00519296	9.31839	17.9443	Bolivina spissa
Sea of Okhotsk	MD01-2421	4	150	0.00470239	10.5337	22.4008	Bolivina spissa
Sea of Okhotsk	MD01-2422	5	150	0.00431101	9.35165	21.6925	Bolivina spissa
Sea of Okhotsk	MD01-2423	1	170	0.0063188	10.3162	16.3262	Bolivina spissa
Sea of Okhotsk	MD01-2424	2	170	0.00454732	8.41258	18.5001	Bolivina spissa
Sea of Okhotsk	MD01-2425	3	170	0.00554379	12.5493	22.6368	Bolivina spissa
Sea of Okhotsk	MD01-2426	1	215A	0.00442931	12.3591	27.903	Bolivina spissa
Sea of Okhotsk	MD01-2427	2	215A	0.00567704	9.36319	16.4931	Bolivina spissa
Sea of Okhotsk	MD01-2428	3	215A	0.00417234	10.7218	25.6972	Bolivina spissa
Sea of Okhotsk	MD01-2429	4	215A	0.00329383	9.58495	29.0997	Bolivina spissa
Sea of Okhotsk	MD01-2430	5	215A	0.00435179	9.51611	21.8671	Bolivina spissa
Sea of Okhotsk	MD01-2431	6	215A	0.00509822	8.58454	16.8383	Bolivina spissa
Sea of Okhotsk	MD01-2432	7	215A	0.00505859	11.1188	21.9801	Bolivina spissa
Sea of Okhotsk	MD01-2433	8	215A	0.00609734	14.1749	23.2477	Bolivina spissa
Sea of Okhotsk	MD01-2434	9	215A	0.00517826	10.0632	19.4335	Bolivina spissa
Sea of Okhotsk	MD01-2435	10	215A	0.00645871	11.6877	18.0961	Bolivina spissa
Sea of Okhotsk	MD01-2436	11	215A	0.0051735	10.8148	20.9043	Bolivina spissa
Sea of Okhotsk	MD01-2437	12	215A	0.00578929	10.6515	18.3987	Bolivina spissa
Sea of Okhotsk	MD01-2438	13	215A	0.00478631	9.90099	20.6861	Bolivina spissa
Sea of Okhotsk	MD01-2439	14	215A	0.00558326	11.9754	21.4488	Bolivina spissa
Sea of Okhotsk	MD01-2440	15	215A	0.00394565	9.49453	24.0633	Bolivina spissa
Sea of Okhotsk	MD01-2441	1	220	0.00380085	10.3865	27.3267	Bolivina spissa
Sea of Okhotsk	MD01-2442	2	220	0.00585741	10.821	18.4739	Bolivina spissa
Sea of Okhotsk	MD01-2443	3	220	0.00514096	10.7406	20.8922	Bolivina spissa
Sea of Okhotsk	MD01-2444	4	220	0.00366113	8.5787	23.4318	Bolivina spissa
Sea of Okhotsk	MD01-2445	5	220	0.00576589	11.8627	20.5739	Bolivina spissa
Sea of Okhotsk	MD01-2446	6	220	0.00432553	8.97802	20.7559	Bolivina spissa
Sea of Okhotsk	MD01-2447	7	220	0.00432062	12.0062	27.7882	Bolivina spissa
Sea of Okhotsk	MD01-2448	8	220	0.00457295	10.2669	22.4513	Bolivina spissa
Sea of Okhotsk	MD01-2449	10	220	0.00453948	9.89486	21.7974	Bolivina spissa
Sea of Okhotsk	MD01-2450	11	220	0.00391803	8.1132	20.7074	Bolivina spissa
Sea of Okhotsk	MD01-2451	12	220	0.00560789	11.4993	20.5056	Bolivina spissa
Sea of Okhotsk	MD01-2452	13	220	0.00494681	11.0875	22.4133	Bolivina spissa
Sea of Okhotsk	MD01-2453	14	220	0.00569537	12.0471	21.1524	Bolivina spissa
Sea of Okhotsk	MD01-2454	15	220	0.00444759	8.9119	20.0376	Bolivina spissa
Sea of Okhotsk	MD01-2455	17	220	0.00529671	11.6038	21.9076	Bolivina spissa
Sea of Okhotsk	MD01-2456	18	220	0.005632	11.2666	20.0047	Bolivina spissa
Sea of Okhotsk	MD01-2457	19	220	0.0061252	11.2851	18.4241	Bolivina spissa
Sea of Okhotsk	MD01-2458	20	220	0.00350024	8.15957	23.3114	Bolivina spissa
Sea of Okhotsk	MD01-2459	21	220	0.00448661	9.40292	20.9577	Bolivina spissa
Sea of Okhotsk	MD01-2460	1	225A	0.00426541	7.94925	18.6365	Bolivina spissa
Sea of Okhotsk	MD01-2461	2	225A	0.00427326	8.63972	20.2181	Bolivina spissa
Sea of Okhotsk	MD01-2462	3	225A	0.0035558	10.2723	28.889	Bolivina spissa
Sea of Okhotsk	MD01-2463	4	225A	0.00505276	12.6136	24.9638	Bolivina spissa
Sea of Okhotsk	MD01-2464	5	225A	0.00485495	8.56781	17.6476	Bolivina spissa
Sea of Okhotsk	MD01-2465	6	225A	0.00482245	10.5813	21.9418	Bolivina spissa
Sea of Okhotsk	MD01-2466	7	225A	0.00584935	10.3243	17.6503	Bolivina spissa
Sea of Okhotsk	MD01-2467	8	225A	0.00489536	9.91976	20.2636	Bolivina spissa
Sea of Okhotsk	MD01-2468	9	225A	0.00685474	11.9169	17.385	Bolivina spissa
Sea of Okhotsk	MD01-2469	10	225A	0.0039006	8.13275	20.85	Bolivina spissa
Sea of Okhotsk	MD01-2470	11	225A	0.00601804	10.7205	17.8139	Bolivina spissa
Sea of Okhotsk	MD01-2471	12	225A	0.00478006	8.26416	17.2888	Bolivina spissa
Sea of Okhotsk	MD01-2472	13	225A	0.00542596	10.1594	18.7236	Bolivina spissa
Sea of Okhotsk	MD01-2473	14	225A	0.00388408	12.8335	33.0413	Bolivina spissa
Sea of Okhotsk	MD01-2474	15	225A	0.00602434	15.1363	25.1253	Bolivina spissa
Sea of Okhotsk	MD01-2475	16	225A	0.00529673	12.1382	22.9165	Bolivina spissa
Sea of Okhotsk	MD01-2476	17	225A	0.00436347	9.31436	21.3462	Bolivina spissa
Sea of Okhotsk	MD01-2477	18	225A	0.00765717	12.0095	15.684	Bolivina spissa
Sea of Okhotsk	MD01-2478	19	225A	0.00549565	10.3268	18.7908	Bolivina spissa
Sea of Okhotsk	MD01-2479	20	225A	0.00402531	8.24851	20.4916	Bolivina spissa
Sea of Okhotsk	MD01-2480	21	225A	0.00591112	9.19421	15.5541	Bolivina spissa
Sea of Okhotsk	MD01-2481	1	230	0.00507205	10.1996	20.1094	Bolivina spissa
Sea of Okhotsk	MD01-2482	2	230	0.00455578	8.54782	18.7626	Bolivina spissa
Sea of Okhotsk	MD01-2483	10	230	0.00453784	10.2332	22.5509	Bolivina spissa
Sea of Okhotsk	MD01-2484	12	230	0.0045736	12.1068	26.471	Bolivina spissa
Sea of Okhotsk	MD01-2485	13	230	0.00669151	10.6572	15.9264	Bolivina spissa
Sea of Okhotsk	MD01-2486	14	230	0.00520929	12.4199	23.8418	Bolivina spissa
Sea of Okhotsk	MD01-2487	15	230	0.00397045	12.9818	32.696	Bolivina spissa
Sea of Okhotsk	MD01-2488	16	230	0.00468052	16.0278	34.2436	Bolivina spissa
Sea of Okhotsk	MD01-2489	17	230	0.0048038	9.71883	20.2316	Bolivina spissa
Sea of Okhotsk	MD01-2490	18	230	0.00579259	12.2438	21.1371	Bolivina spissa
Sea of Okhotsk	MD01-2491	19	230	0.00449066	8.52902	18.9928	Bolivina spissa
Sea of Okhotsk	MD01-2492	20	230	0.00615115	13.3149	21.6461	Bolivina spissa
Sea of Okhotsk	MD01-2493	21	230	0.0045795	9.06827	19.8019	Bolivina spissa
Sea of Okhotsk	MD01-2494	22	230	0.00538515	10.8922	20.2264	Bolivina spissa
Sea of Okhotsk	MD01-2495	23	230	0.00504508	9.9536	19.7293	Bolivina spissa
Sea of Okhotsk	MD01-2496	1	245A	0.00592013	8.9985	15.1998	Bolivina spissa
Sea of Okhotsk	MD01-2497	2	245A	0.00727183	12.4223	17.0828	Bolivina spissa
Sea of Okhotsk	MD01-2498	3	245A	0.00509528	11.3304	22.2371	Bolivina spissa
Sea of Okhotsk	MD01-2499	4	245A	0.0058517	11.0578	18.8968	Bolivina spissa
Sea of Okhotsk	MD01-2500	6	245A	0.00598014	11.4441	19.1368	Bolivina spissa
Sea of Okhotsk	MD01-2501	7	245A	0.0054512	11.8381	21.7164	Bolivina spissa
Sea of Okhotsk	MD01-2502	8	245A	0.00777067	11.8012	15.1869	Bolivina spissa
Sea of Okhotsk	MD01-2503	9	245A	0.00657921	13.6097	20.6859	Bolivina spissa
Sea of Okhotsk	MD01-2504	10	245A	0.00482795	13.3572	27.6664	Bolivina spissa
Sea of Okhotsk	MD01-2505	11	245A	0.00644347	15.117	23.4609	Bolivina spissa
Sea of Okhotsk	MD01-2506	12	245A	0.0052323	10.1838	19.4633	Bolivina spissa
Sea of Okhotsk	MD01-2507	1	255A	0.00545631	13.2491	24.2821	Bolivina spissa
Sea of Okhotsk	MD01-2508	2	255A	0.00557121	11.3359	20.3473	Bolivina spissa
Sea of Okhotsk	MD01-2509	3	255A	0.0055145	12.9513	23.486	Bolivina spissa
Sea of Okhotsk	MD01-2510	4	255A	0.00691268	12.1658	17.5992	Bolivina spissa
Sea of Okhotsk	MD01-2511	5	255A	0.00499231	11.1205	22.2752	Bolivina spissa
Sea of Okhotsk	MD01-2512	6	255A	0.00633576	11.7854	18.6014	Bolivina spissa
Sea of Okhotsk	MD01-2513	7	255A	0.00641197	12.8248	20.0013	Bolivina spissa
Sea of Okhotsk	MD01-2514	8	255A	0.00592747	11.5609	19.5039	Bolivina spissa
Sea of Okhotsk	MD01-2515	9	255A	0.00571045	10.0862	17.6627	Bolivina spissa
Sea of Okhotsk	MD01-2516	10	255A	0.00486731	9.8599	20.2574	Bolivina spissa
Sea of Okhotsk	MD01-2517	11	255A	0.00695593	12.733	18.3053	Bolivina spissa
Sea of Okhotsk	MD01-2518	13	255A	0.00580832	11.8101	20.3331	Bolivina spissa
Sea of Okhotsk	MD01-2519	15	255A	0.00634628	10.7182	16.8889	Bolivina spissa
Sea of Okhotsk	MD01-2520	16	255A	0.00394766	8.0061	20.2807	Bolivina spissa
Sea of Okhotsk	MD01-2521	18	255A	0.00524204	9.06065	17.2846	Bolivina spissa
Sea of Okhotsk	MD01-2522	19	255A	0.00435383	10.4131	23.9172	Bolivina spissa
Sea of Okhotsk	MD01-2523	20	255A	0.00728097	12.0441	16.5419	Bolivina spissa
Sea of Okhotsk	MD01-2524	22	255A	0.00453909	12.7388	28.0647	Bolivina spissa
Sea of Okhotsk	MD01-2525	23	255A	0.00606767	11.0851	18.2691	Bolivina spissa
Sea of Okhotsk	MD01-2526	25	255A	0.00558734	11.6271	20.8097	Bolivina spissa
Sea of Okhotsk	MD01-2527	2	260	0.00706093	13.6934	19.3932	Bolivina spissa
Sea of Okhotsk	MD01-2528	6	260	0.00908581	16.0355	17.6489	Bolivina spissa
Sea of Okhotsk	MD01-2529	7	260	0.00617558	11.5512	18.7047	Bolivina spissa
Sea of Okhotsk	MD01-2530	10	260	0.00673465	11.3908	16.9138	Bolivina spissa
Sea of Okhotsk	MD01-2531	12	260	0.00755274	13.1989	17.4756	Bolivina spissa
Sea of Okhotsk	MD01-2532	1	270	0.00503305	11.124	22.1019	Bolivina spissa
Sea of Okhotsk	MD01-2533	2	270	0.00614235	11.0984	18.0686	Bolivina spissa
Sea of Okhotsk	MD01-2534	4	270	0.00552563	10.1794	18.4222	Bolivina spissa
Sea of Okhotsk	MD01-2535	6	270	0.00539016	11.0499	20.5001	Bolivina spissa
Sea of Okhotsk	MD01-2536	12	270	0.0062007	11.8482	19.1078	Bolivina spissa
Sea of Okhotsk	MD01-2537	13	270	0.00498276	9.84393	19.756	Bolivina spissa
Sea of Okhotsk	MD01-2538	14	270	0.00749515	12.9639	17.2963	Bolivina spissa
Sea of Okhotsk	MD01-2539	15	270	0.00566377	9.58798	16.9286	Bolivina spissa
Sea of Okhotsk	MD01-2540	16	270	0.00649206	11.2714	17.3618	Bolivina spissa
Sea of Okhotsk	MD01-2541	18	270	0.00663612	11.5214	17.3616	Bolivina spissa
Sea of Okhotsk	MD01-2542	19	270	0.00580377	12.0797	20.8135	Bolivina spissa
Sea of Okhotsk	MD01-2543	20	270	0.00457042	12.966	28.3693	Bolivina spissa
Sea of Okhotsk	MD01-2544	21	270	0.00430191	10.2989	23.9402	Bolivina spissa
Sea of Okhotsk	MD01-2545	22	270	0.00532517	10.2437	19.2364	Bolivina spissa
Sea of Okhotsk	MD01-2546	23	270	0.00675042	11.6189	17.2121	Bolivina spissa
Sea of Okhotsk	MD01-2547	24	270	0.00474234	9.10881	19.2074	Bolivina spissa
Sea of Okhotsk	MD01-2548	2	270A	0.00447186	9.39193	21.0023	Bolivina spissa
Sea of Okhotsk	MD01-2549	3	270A	0.00473526	12.8015	27.0344	Bolivina spissa
Sea of Okhotsk	MD01-2550	5	270A	0.00474043	8.9874	18.959	Bolivina spissa
Sea of Okhotsk	MD01-2551	6	270A	0.00583753	10.273	17.5982	Bolivina spissa
Sea of Okhotsk	MD01-2552	7	270A	0.00496698	10.8228	21.7895	Bolivina spissa
Sea of Okhotsk	MD01-2553	8	270A	0.00575171	10.1061	17.5705	Bolivina spissa
Sea of Okhotsk	MD01-2554	10	270A	0.00585741	8.65937	14.7836	Bolivina spissa
Sea of Okhotsk	MD01-2555	11	270A	0.00545856	10.3146	18.8961	Bolivina spissa
Sea of Okhotsk	MD01-2556	12	270A	0.00596626	10.8286	18.1497	Bolivina spissa
Sea of Okhotsk	MD01-2557	13	270A	0.00553687	11.6304	21.0053	Bolivina spissa
Sea of Okhotsk	MD01-2558	14	270A	0.00468117	9.67297	20.6636	Bolivina spissa
Sagami Bay	Sagami Bay	1		0.0045181	9.924	21.965	Bolivina spissa
Sagami Bay	Sagami Bay	2		0.00427975	7.58811	17.7303	Bolivina spissa
Sagami Bay	Sagami Bay	3		0.00440102	6.67116	15.1582	Bolivina spissa
Sagami Bay	Sagami Bay	4		0.00486628	9.12144	18.7442	Bolivina spissa
Sagami Bay	Sagami Bay	5		0.00647534	11.3841	17.5807	Bolivina spissa
Sagami Bay	Sagami Bay	6		0.00535276	8.64083	16.1428	Bolivina spissa
Sagami Bay	Sagami Bay	7		0.00469755	8.48873	18.0705	Bolivina spissa
Sagami Bay	Sagami Bay	8		0.00476935	7.80094	16.3564	Bolivina spissa
Sagami Bay	Sagami Bay	9		0.00393816	8.83564	22.436	Bolivina spissa
Sagami Bay	Sagami Bay	10		0.00529349	9.34705	17.6576	Bolivina spissa
Sagami Bay	Sagami Bay	11		0.00450254	8.28535	18.4015	Bolivina spissa
Sagami Bay	Sagami Bay	13		0.00435359	8.06483	18.5246	Bolivina spissa
Sagami Bay	Sagami Bay	14		0.00492288	10.123	20.5631	Bolivina spissa
Sagami Bay	Sagami Bay	15		0.00573865	10.5478	18.3802	Bolivina spissa
Sagami Bay	Sagami Bay	16		0.00499421	10.2077	20.439	Bolivina spissa
Sagami Bay	Sagami Bay	18		0.00570539	9.95707	17.452	Bolivina spissa
Sagami Bay	Sagami Bay	19		0.00366501	6.83279	18.6433	Bolivina spissa
Sagami Bay	Sagami Bay	20		0.00519615	7.82233	15.0541	Bolivina spissa
Sagami Bay	Sagami Bay	21		0.0054135	8.27169	15.2798	Bolivina spissa
Sagami Bay	Sagami Bay	22		0.00546134	9.57084	17.5247	Bolivina spissa
Sagami Bay	Sagami Bay	23		0.00537171	11.086	20.6377	Bolivina spissa
Sagami Bay	Sagami Bay	24		0.00413461	8.48367	20.5187	Bolivina spissa
Sagami Bay	Sagami Bay	25		0.00479056	9.61282	20.0662	Bolivina spissa
Sagami Bay	Sagami Bay	26		0.00558513	11.1378	19.9419	Bolivina spissa
Sagami Bay	Sagami Bay	27		0.00503907	8.81686	17.497	Bolivina spissa
Sagami Bay	Sagami Bay	28		0.0049236	8.52675	17.3181	Bolivina spissa
Sagami Bay	Sagami Bay	30		0.00521643	8.10335	15.5343	Bolivina spissa
Sagami Bay	Sagami Bay	31		0.00401671	7.18633	17.8911	Bolivina spissa
Sagami Bay	Sagami Bay	32		0.0056678	9.35764	16.5102	Bolivina spissa
Sagami Bay	Sagami Bay	33		0.00591605	12.8882	21.7851	Bolivina spissa
Sagami Bay	Sagami Bay	34		0.00481434	10.2613	21.314	Bolivina spissa
Sagami Bay	Sagami Bay	35		0.00515183	7.43605	14.4338	Bolivina spissa
Sagami Bay	Sagami Bay	36		0.00433728	9.31628	21.4796	Bolivina spissa
Sagami Bay	Sagami Bay	37		0.00576884	10.5269	18.2479	Bolivina spissa
Sagami Bay	Sagami Bay	38		0.00465058	11.2929	24.2828	Bolivina spissa
Sagami Bay	Sagami Bay	39		0.00462122	8.26456	17.8839	Bolivina spissa
Sagami Bay	Sagami Bay	40		0.00591513	8.58762	14.5181	Bolivina spissa
Costa Rica	SO206-43-MUC	8		0.00609683	10.8587	17.8105	Bolivina spissa
Costa Rica	SO206-43-MUC	54		0.0062148	9.93457	15.9853	Bolivina spissa
Costa Rica	SO206-43-MUC	3		0.00503505	8.07345	16.0345	Bolivina spissa
Costa Rica	SO206-43-MUC	4		0.00392032	8.55635	21.8256	Bolivina spissa
Costa Rica	SO206-43-MUC	5		0.00609135	9.70067	15.9253	Bolivina spissa
Costa Rica	SO206-43-MUC	6		0.00599705	11.7587	19.6075	Bolivina spissa
Costa Rica	SO206-43-MUC	7		0.00459441	8.87971	19.3272	Bolivina spissa
Costa Rica	SO206-43-MUC	8		0.00479345	9.11224	19.0098	Bolivina spissa
Costa Rica	SO206-43-MUC	9		0.00625259	11.0702	17.705	Bolivina spissa
Costa Rica	SO206-43-MUC	10		0.00558076	10.8402	19.4243	Bolivina spissa
Costa Rica	SO206-43-MUC	11		0.00654643	11.1084	16.9687	Bolivina spissa
Costa Rica	SO206-43-MUC	15		0.00457901	5.97375	13.0459	Bolivina spissa
Costa Rica	SO206-43-MUC	16		0.00653365	8.12756	12.4396	Bolivina spissa
Costa Rica	SO206-43-MUC	17		0.00378356	6.61909	17.4943	Bolivina spissa
Costa Rica	SO206-43-MUC	18		0.00690846	9.1848	13.295	Bolivina spissa
Costa Rica	SO206-43-MUC	19		0.0065335	8.16531	12.4976	Bolivina spissa
Costa Rica	SO206-43-MUC	20		0.00625355	7.84274	12.5413	Bolivina spissa
Costa Rica	SO206-43-MUC	21		0.0060026	9.0615	15.096	Bolivina spissa
Costa Rica	SO206-43-MUC	22		0.00610674	7.75181	12.6939	Bolivina spissa
Costa Rica	SO206-43-MUC	23		0.00478152	9.0469	18.9205	Bolivina spissa
Costa Rica	SO206-43-MUC	24		0.00316853	6.95922	21.9636	Bolivina spissa
Costa Rica	SO206-43-MUC	26		0.00822152	10.0373	12.2086	Bolivina spissa
Costa Rica	SO206-43-MUC	27		0.00760746	11.05	14.5252	Bolivina spissa
Costa Rica	SO206-43-MUC	28		0.00832847	10.9702	13.1719	Bolivina spissa
Costa Rica	SO206-43-MUC	32		0.00529247	9.27823	17.531	Bolivina spissa
Costa Rica	SO206-43-MUC	36		0.00527262	9.06645	17.1953	Bolivina spissa
Costa Rica	SO206-43-MUC	43		0.0062376	10.0207	16.0651	Bolivina spissa
Costa Rica	SO206-43-MUC	2		0.00498972	9.53222	19.1037	Bolivina spissa
Costa Rica	SO206-43-MUC	3		0.00668825	10.2662	15.3496	Bolivina spissa
Costa Rica	SO206-43-MUC	4		0.00547514	9.38322	17.1379	Bolivina spissa
Costa Rica	SO206-43-MUC	5		0.00814012	10.9988	13.5119	Bolivina spissa
Costa Rica	SO206-43-MUC	8		0.00419516	8.37006	19.9517	Bolivina spissa
Costa Rica	SO206-43-MUC	10		0.0052723	8.55308	16.2227	Bolivina spissa
Costa Rica	SO206-43-MUC	11		0.00509413	10.6786	20.9626	Bolivina spissa
Costa Rica	SO206-43-MUC	13		0.00777884	11.1141	14.2876	Bolivina spissa
Costa Rica	SO206-43-MUC	14		0.00614429	9.87677	16.0747	Bolivina spissa
Costa Rica	SO206-43-MUC	16		0.00665269	11.46	17.226	Bolivina spissa
Costa Rica	SO206-43-MUC	17		0.00673184	10.584	15.7223	Bolivina spissa
Costa Rica	SO206-43-MUC	19		0.00718465	11.2152	15.61	Bolivina spissa
