# Supplementary material for: A deep-learning automated image recognition method for measuring pore patterns in closely related bolivinids and calibration for quantitative nitrate paleo-reconstructions
Source: Sci Rep. 2023 Nov 10;13:19628. doi: 10.1038/s41598-023-46605-y (PMC10638366; doi:10.1038/s41598-023-46605-y)
Supplement: Supplementary file 4 — Supplementary Table S10. [file 41598_2023_46605_MOESM4_ESM.xlsx]

## Sheet: Tabelle1 
Supplementary Table ST9. Data of Inter-species comparison of pore parameters and pore density vs [NO3-]BW calibration in the core-top samples.
* from Glock et al. 2011
other: this study
Species	Location	Bottom-water Nitrate (µM)	Water depth (m)	Average pore density (P/µm2)	Standard deviation (P/µm2)	Standard error of the mean(P/µm2)
B. spissa*	Peruvian OMZ	18.3	114	0.015469	0.001576	0.000394
B. spissa*	Peruvian OMZ	34.02	465	0.00693259	0.00102814	0.00015679
B. spissa*	Peruvian OMZ	40.1	640	0.00520219	0.000891499	0.000140926
B. spissa*	Peruvian OMZ	40.75	928	0.00533775	0.00102939	0.000191151
B. spissa*	Peruvian OMZ	38.84	579	0.00572341	0.000951086	0.000122784
B. spissa*	Peruvian OMZ	40.98	698	0.00493143	0.000859	0.0004295
B. spissa*	Peruvian OMZ	40.82	878	0.00528812	0.000881745	0.000207831
B. spissa*	Peruvian OMZ	36.08	513	0.0061599	0.000805489	0.000167957
B. spissa	Costa Rica	39.11	568	0.00592517	0.00123021	0.000196992
B. spissa	Sagami Bay, Japan	42.2	1500	0.00498557	0.000633961	0.000104223
B. subadvena	Costa Rica	39.11	568	0.00556371	0.000954003	0.000166071
B. subadvena	Sagami Bay, Japan	42.2	1500	0.00486089	0	0
B. subadvena accumeata	Costa Rica	39.11	568	0.00877898	0.000177271	0.00012535
B. argentea	Costa Rica	39.11	568	0.0168196	0.00219114	0.00109557
